# Supplementary material for: A Kiss of Deep Homology: Partial Convergence in the Genomic Basis of Hypertrophied Lips in Cichlid Fish and Human Cleft Lip
Source: Genome Biol Evol. 2023 May 4;15(5):evad072. doi: 10.1093/gbe/evad072 (PMC10195091; doi:10.1093/gbe/evad072)
Supplement: evad072_Supplementary_Data [file evad072_supplementary_data.zip]

Archive with 2 entries (2 files):
- Masonick_et_al_Supplementary_Material.docx
- Supplementary_Tables_1-8.xlsx
