# Supplementary material for: A Kiss of Deep Homology: Partial Convergence in the Genomic Basis of Hypertrophied Lips in Cichlid Fish and Human Cleft Lip
Source: Genome Biol Evol. 2023 May 4;15(5):evad072. doi: 10.1093/gbe/evad072 (PMC10195091; doi:10.1093/gbe/evad072)
Supplement: evad072_Supplementary_Data [file evad072_supplementary_data.zip › Supplementary_Tables_1-8.xlsx]

## Sheet: ST1. Taxon accession numbers 
Supplementary Table 1. Accession numbers for samples used in GWAS.
Species	Specimen ID	Collection Locality, Date	GenBank Accession Number	Reference	Hypertrophied lips?	Mean Read Depth
Maravichromis mola	CDH_4307	Otter Point, 2010	SAMN24050011	Masonick et al. 2022	No	31.0044
Maravichromis mola	CDH_4309	Otter Point, 2010	SAMN26850483	This study	No	28.7815
Maravichromis mola	CDH_4310	Otter Point, 2010	SAMN26850484	This study	No	33.8156
Maravichromis mola	CDH_4311	Otter Point, 2010	SAMN26850485	This study	No	19.2607
Maravichromis mola	CDH_4312	Otter Point, 2010	SAMN26850486	This study	No	28.4065
Maravichromis mola	CDH_4313	Otter Point, 2010	SAMN26850487	This study	No	34.3567
Maravichromis mola	CDH_4321	Otter Point, 2010	SAMN26850488	This study	No	19.2062
Maravichromis mola	CDH_4324	Otter Point, 2010	SAMN26850489	This study	No	26.7681
Maravichromis mola	CDH_4326	Otter Point, 2010	SAMN26850490	This study	No	26.4781
Maravichromis mola	CDH_4329	Otter Point, 2010	SAMN26850491	This study	No	36.2422
Maravichromis mola	CDH_4330	Otter Point, 2010	SAMN26850492	This study	No	42.2254
Maravichromis mola	CDH_4333	Otter Point, 2010	SAMN26850493	This study	No	24.751
Maravichromis mola	CDH_4340	Otter Point, 2010	SAMN26850494	This study	No	34.883
Maravichromis mola	CDH_4341	Otter Point, 2010	SAMN26850495	This study	No	29.371
Maravichromis mola	CDH_5129	Otter Point, 2010	SAMN26850496	This study	No	32.2304
Maravichromis mola	CDH_5140	Otter Point, 2010	SAMN26850497	This study	No	50.7441
Chilotilapia rhoadesii	SAMEA2661250	-	SAMEA2661250	Malinsky et al. 2018	No	7.46306
Hemitaenichromis spilopterus	SAMEA2661265	-	SAMEA2661265	Malinsky et al. 2018	No	20.0564
Eclectochromis ornatus	SAMEA2661240	-	SAMEA2661240	Malinsky et al. 2018	Yes	20.2643
Chilotilapia rhoadesii	SAMEA2661228	-	SAMEA2661228	Malinsky et al. 2018	No	7.09321
Chilotilapia rhoadesii	SAMEA2661227	-	SAMEA2661227	Malinsky et al. 2018	No	18.8733
Placidochromis "Mbenji fatlip"	CDH_4734	Mbenji, 27 May 2010	SAMN24050019	Masonick et al. 2022	Yes	21.7496
Eclectochromis ornatus	CDH_4863	Maleri Island, 29 May 2010	SAMN24050007	Masonick et al. 2022	Yes	27.1439
Placidochromis milomo	CDH_4201	Thumbi West, 16 May 2010	SAMN24050020	Masonick et al. 2022	Yes	33.0293
Placidochromis milomo	CDH_4630	Chinyamwezi, 25 May 2010	SAMN24050022	Masonick et al. 2022	Yes	26.4362
Placidochromis milomo	CDH_4202	Thumbi West, 16 May 2010	SAMN24050021	Masonick et al. 2022	Yes	23.4955
Eclectochromis ornatus	SAMEA2661241	-	SAMEA2661241	Malinsky et al. 2018	Yes	19.2601
Chilotilapia rhoadesii	SAMEA2661229	-	SAMEA2661229	Malinsky et al. 2018	No	6.63954
Eclectochromis ornatus	CDH_4848	Maleri Island, 29 May 2010	SAMN24050006	Masonick et al. 2022	Yes	25.1548
Cheilochromis euchilus	CDH_4185	Thumbi West, 16 May 2010	SAMN24049998	Masonick et al. 2022	Yes	29.9439
Eclectochromis ornatus	CDH_4835	Bought from Ester Grant, 28 May 2010	SAMN24050005	Masonick et al. 2022	Yes	24.784
Placidochromis johnstoni	SAMEA1877451	-	SAMEA1877451	Malinsky et al. 2018	No	17.5009
Chilotilapia rhoadesii	CDH_4829	Bought from Ester Grant, 28 May 2010	SAMN24050000	Masonick et al. 2022	No	28.4783
Eclectochromis ornatus	CDH_4876	Maleri Island, 29 May 2010	SAMN24050008	Masonick et al. 2022	Yes	36.4033
Eclectochromis ornatus	CDH_4878	Maleri Island, 29 May 2010	SAMN24050004	Masonick et al. 2022	Yes	29.4341
Placidochromis milomo	CDH_4900	Maleri Island, 29 May 2010	SAMN24050023	Masonick et al. 2022	Yes	20.0847
Placidochromis milomo	CDH_4940	Sand at Otter Point, 5 June 2010	SAMN24050024	Masonick et al. 2022	Yes	28
Placidochromis milomo	SAMEA1877480	-	SAMEA1877480	Malinsky et al. 2018	Yes	23.8479
Cheilochromis euchilus	CDH_4812	Mbenji, 27 May 2010	SAMN24049999	Masonick et al. 2022	Yes	30.4608
					Average depth=	26.2595

## Sheet: ST2. Genome-wide sig. SNPs 
Supplementary Table 2. SNPs showing the highest-association (i.e., those surpassing the genome-wide P-value threshold of 5e-8) with the hypertrophied lip trait based on the GWA mapping analysis and intersecting genes. For each SNP, the highest weighted topology from the TWISST analysis is indicated (T1, T2, or T2) as well as the Dinvestigate scores estimated from windows overlapping the SNP (sign…
SNP#	Chr ID	Chr	BP position	P-value	Gene	Overlapping w/ TWISST window weighting T2>T1?	Highest Weighted Topology (TWISST)	Dinvestigate Score (f_dM) Window 1	Dinvestigate Score (f_dM) Window 2	Dinvestigate Score (f_dM) Window 3
4735	CM009180.2	1	2421762	1.55285e-08	znf536	N	T1	0.057494	0.034317	0.038754
26034	CM009180.2	1	11495503	1.13619e-08	fam214a	N	T1	0.003817	0.003817	0.015337
40309	CM009180.2	1	17101753	2.53661e-13		N	T1	0.009359	-0.023413	N/A
40324	CM009180.2	1	17107065	8.70223e-10		N	T1	0.009359	-0.023413	N/A
40348	CM009180.2	1	17119212	4.40142e-08		N	T1	0.009359	-0.023413	N/A
40362	CM009180.2	1	17123510	1.39059e-14		N	T1	0.009359	-0.023413	N/A
56481	CM009180.2	1	23969357	4.344e-08		N	T1	-0.006638	-0.01858	N/A
66336	CM009180.2	1	28115006	1.04097e-08		Y	T2	0.002378	0.002101	0.00771
73563	CM009180.2	1	31121168	4.84084e-08	apip	N	T1	0.015374	0.008287	N/A
81252	CM009180.2	1	35687716	3.26941e-08		N	T1	-0.041785	-0.008059	-0.005835
82979	CM009180.2	1	36451476	1.54542e-09	si:ch211-288d18.1-201	Y	T2	0.010695	-0.007964	N/A
102533	CM009181.2	2	5654638	3.86045e-10		N	T1	-0.049052	-0.043734	-0.038637
114680	CM009181.2	2	11144226	3.48634e-11		N	T1	-0.00372	0.007579	0.031865
115950	CM009181.2	2	12268196	1.16952e-10	mtnr1al	N	T1	0.031865	0.037533	N/A
115965	CM009181.2	2	12275060	5.10839e-12	mtnr1al	N	T1	0.031865	0.037533	N/A
116870	CM009181.2	2	13160257	1.54426e-08		N	T1	0.037533	0.016916	0.02659
116871	CM009181.2	2	13160263	1.54426e-08		N	T1	0.037533	0.016916	0.02659
126743	CM009181.2	2	17990956	3.08105e-11		N	T1	-0.020305	-0.000829	-0.017891
190880	CM009182.2	3	11724934	1.31468e-08		N	T1	0.075501	0.045382	0.023003
190887	CM009182.2	3	11727633	2.12822e-08		N	T1	0.075501	0.045382	0.023003
207023	CM009182.2	3	17123333	2.2417e-08		N	T1	0.003135	0.041441	0.01923
207026	CM009182.2	3	17123953	1.28909e-11		N	T1	0.003135	0.041441	0.01923
207028	CM009182.2	3	17124781	1.28909e-11		N	T1	0.003135	0.041441	0.01923
207032	CM009182.2	3	17125430	1.28909e-11		N	T1	0.003135	0.041441	0.01923
207034	CM009182.2	3	17125465	1.28909e-11		N	T1	0.003135	0.041441	0.01923
207040	CM009182.2	3	17125705	1.28909e-11		N	T1	0.003135	0.041441	0.01923
207041	CM009182.2	3	17126783	1.28909e-11		N	T1	0.003135	0.041441	0.01923
247727	CM009182.2	3	32744792	2.58877e-08		N	T1	-0.067113	-0.017417	0.000378
247743	CM009182.2	3	32750833	2.69865e-09		N	T1	-0.067113	-0.017417	0.000378
257823	CM009183.2	4	1257537	1.99493e-10	cpt1cb	N	T3	0.006145	-0.03686	N/A
263130	CM009183.2	4	4825387	4.21857e-08	smarce1	N	T1	-0.033403	-0.042936	N/A
263506	CM009183.2	4	4949935	2.46045e-08		N	T1	-0.042936	-0.0615	N/A
272031	CM009183.2	4	8394195	8.44588e-09		Y	T2	0.012278	0.053194	0.032871
272033	CM009183.2	4	8394213	2.0898e-09		Y	T2	0.012278	0.053194	0.032871
287047	CM009183.2	4	13983733	1.50679e-10	ENSMZET00005017445, ENSMZET00005017480, ENSMZET00005017515, ENSMZET00005017543, ENSMZET00005017526	Y	T2	0.062846	0.030119	0.052954
287064	CM009183.2	4	13986954	7.75004e-09	ENSMZET00005017543, ENSMZET00005017526, ENSMZET00005017585, ENSMZET00005017572	Y	T2	0.062846	0.030119	0.052954
287065	CM009183.2	4	13987412	4.63558e-22	ENSMZET00005017543, ENSMZET00005017526, ENSMZET00005017585, ENSMZET00005017572	Y	T2	0.062846	0.030119	0.052954
300113	CM009183.2	4	19149092	6.15133e-12	ENSMZET00005025743	N	T3	-0.03771	-0.018325	N/A
300116	CM009183.2	4	19150126	3.31382e-09	ENSMZET00005025743	N	T3	-0.03771	-0.018325	N/A
300157	CM009183.2	4	19163077	4.91756e-12		N	T3	-0.03771	-0.018325	N/A
330731	CM009184.2	5	3985632	1.5857e-09		N	T1	-0.04141	-0.033289	N/A
332990	CM009184.2	5	4929612	7.14741e-10		N	T1	-0.007406	-0.010035	0.011962
343119	CM009184.2	5	9041082	4.22909e-08		N	T1	0.015864	0.009165	-0.003857
352756	CM009184.2	5	13023091	1.16536e-11		N	T1	-0.032834	-0.041381	-0.010276
352760	CM009184.2	5	13025526	1.16536e-11		N	T1	-0.032834	-0.041381	-0.010276
354621	CM009184.2	5	13760142	2.49397e-08		N	T1	-0.054028	-0.043687	-0.00965
395463	CM009184.2	5	31009833	4.10711e-09	ENSMZET00005007235	N	T1	-0.01678	-0.004037	0.005011
407597	CM009184.2	5	35500891	6.247e-09		N	T1	0.004619	-0.019466	0.001562
419080	CM009185.2	6	3490922	3.8229e-09		N	T1	0.015946	0.036975	-0.006425
427393	CM009185.2	6	7326811	2.26305e-08		N	T1	0.058827	0.061637	N/A
448825	CM009185.2	6	16726680	4.70172e-08	gstcd	N	T1	-0.008516	-0.069337	-0.037018
462960	CM009185.2	6	22469208	1.36621e-09		N	T1	-0.027972	-0.040126	-0.015767
478795	CM009185.2	6	28438730	1.19228e-08		N	T1	-0.013606	0.125709	-0.029989
481525	CM009185.2	6	29252498	2.40803e-08		N	T1	0.037499	-0.018324	N/A
488452	CM009185.2	6	32073477	1.32972e-11		N	T1	-0.034029	-0.02137	0.001538
489265	CM009185.2	6	32729885	7.51531e-13		N	T1	-0.02137	0.001538	-0.003019
499784	CM009185.2	6	37037576	6.247e-09		N	T1	-0.009018	0.009532	0.006811
499811	CM009185.2	6	37047487	3.27709e-08		N	T1	-0.009018	0.009532	0.006811
514780	CM009186.2	7	5207660	7.63337e-10	igf2b	N	T1	0.001627	-0.033577	N/A
546965	CM009186.2	7	18454865	2.48333e-11	ENSMZET00005013957	N	T1	-0.013638	0.003559	-0.022922
546967	CM009186.2	7	18455177	4.15801e-12	ENSMZET00005013957	N	T1	-0.013638	0.003559	-0.022922
561876	CM009186.2	7	24924202	1.91579e-08		N	T1	0.01014	-0.001599	N/A
574136	CM009186.2	7	30467252	1.44175e-08		N	T1	-0.025879	-0.054353	-0.002653
575542	CM009186.2	7	31160683	1.15881e-08	TCF4	N	T1	0.038428	0.024053	0.009484
578146	CM009186.2	7	32526106	2.6438e-11	tjp2a, apba1b	N	T1	-0.019056	0.00768	N/A
586487	CM009186.2	7	36340925	3.95106e-09	ENSMZET00005022395	N	T1	-0.004998	-0.013177	-0.016374
648012	CM009186.2	7	62187290	4.83397e-09	si:ch1073-174d20.2	N	T1	0.033292	0.017183	-0.019555
682094	CM009187.2	8	12542677	5.8902e-11	svild	N	T1	-0.00677	0.013151	-0.007119
682193	CM009187.2	8	12587946	8.09767e-10		N	T1	-0.00677	0.013151	-0.007119
702583	CM009187.2	8	20456368	4.90486e-09	tbkbp1	N	T1	0.042749	0.057881	0.045264
707170	CM009187.2	8	22198014	1.39501e-08		N	T1	0.071764	0.063271	0.042695
707172	CM009187.2	8	22198266	1.39501e-08		N	T1	0.071764	0.063271	0.042695
707173	CM009187.2	8	22199629	3.28047e-11		N	T1	0.071764	0.063271	0.042695
707237	CM009187.2	8	22247472	3.86045e-10		N	T1	0.063271	0.042695	N/A
707238	CM009187.2	8	22248037	3.86045e-10		N	T1	0.063271	0.042695	N/A
707250	CM009187.2	8	22255863	4.28327e-08		N	T1	0.063271	0.042695	N/A
707254	CM009187.2	8	22257841	2.97836e-08		N	T1	0.063271	0.042695	N/A
767060	CM009189.2	10	4088082	6.15133e-12		N	T1	-0.034639	-0.053854	N/A
800369	CM009189.2	10	18792418	4.1071e-08	si:ch211-200p22.4	N	T1	0.010997	0.005454	0.006594
828649	CM009189.2	10	29162304	3.05205e-08		N	T1	0.020091	0.003465	N/A
840832	CM009190.2	11	3210207	3.86045e-10		N	T1	-0.017649	-0.012347	N/A
845886	CM009190.2	11	5203545	1.52588e-12	VPS13B	N	T1	0.015725	0.02701	0.067987
845894	CM009190.2	11	5205470	4.27974e-09	VPS13B	N	T1	0.015725	0.02701	0.067987
876352	CM009190.2	11	22480786	1.35545e-08	xrcc1	N	T1	-0.007301	0.109923	N/A
882135	CM009190.2	11	25311203	1.41267e-08		N	T1	-0.039995	0.028339	N/A
897097	CM009190.2	11	32047282	1.48288e-11	lmna	N	T1	0.05216	0.062713	N/A
902941	CM009191.2	12	2292483	3.26393e-09		N	T1	0.051389	0.051535	0.008717
910734	CM009191.2	12	6287131	4.72421e-08		N	T1	-0.01606	-0.014173	-0.013025
910743	CM009191.2	12	6292124	4.72421e-08		N	T1	-0.01606	-0.014173	-0.013025
910747	CM009191.2	12	6292919	4.72421e-08	CARD9	N	T1	-0.01606	-0.014173	-0.013025
914900	CM009191.2	12	8936840	1.24933e-09	cacna1ba	N	T1	0.024495	-0.017509	N/A
914901	CM009191.2	12	8937360	1.24933e-09	cacna1ba	N	T1	0.024495	-0.017509	N/A
914910	CM009191.2	12	8945520	1.24933e-09	cacna1ba	N	T1	0.024495	-0.017509	N/A
914914	CM009191.2	12	8948330	1.24933e-09	cacna1ba	N	T1	0.024495	-0.017509	N/A
914920	CM009191.2	12	8952059	1.24933e-09		N	T1	0.024495	-0.017509	N/A
914932	CM009191.2	12	8968342	1.24933e-09		N	T1	0.024495	-0.017509	N/A
914935	CM009191.2	12	8970663	1.24933e-09		N	T1	0.024495	-0.017509	N/A
914938	CM009191.2	12	8972609	1.48418e-10		N	T1	0.024495	-0.017509	N/A
914948	CM009191.2	12	8983500	1.48418e-10	ENSMZET00005007156	N	T1	0.024495	-0.017509	N/A
914949	CM009191.2	12	8983900	4.91756e-12	ENSMZET00005007156	N	T1	0.024495	-0.017509	N/A
914952	CM009191.2	12	8985021	5.25068e-11	ENSMZET00005007156	N	T1	0.024495	-0.017509	N/A
914953	CM009191.2	12	8985066	4.91756e-12	ENSMZET00005007156	N	T1	0.024495	-0.017509	N/A
914960	CM009191.2	12	8997282	1.32358e-08		N	T1	0.024495	-0.017509	N/A
914961	CM009191.2	12	8997302	4.91756e-12		N	T1	0.024495	-0.017509	N/A
914963	CM009191.2	12	8998305	1.48418e-10		N	T1	0.024495	-0.017509	N/A
914971	CM009191.2	12	9009523	4.91756e-12	ENSMZET00005007179	N	T1	0.024495	-0.017509	N/A
914976	CM009191.2	12	9012553	4.91756e-12		N	T1	0.024495	-0.017509	N/A
914979	CM009191.2	12	9016025	4.114e-10		N	T1	0.024495	-0.017509	N/A
914981	CM009191.2	12	9018485	4.114e-10		N	T1	0.024495	-0.017509	N/A
915011	CM009191.2	12	9063864	1.11597e-09		N	T1	0.024495	-0.017509	N/A
915012	CM009191.2	12	9064938	5.68738e-12	ggt5a	N	T1	0.024495	-0.017509	N/A
915014	CM009191.2	12	9066697	5.51254e-13	ggt5a	N	T1	0.024495	-0.017509	N/A
915015	CM009191.2	12	9066917	5.51254e-13	ggt5a	N	T1	0.024495	-0.017509	N/A
915019	CM009191.2	12	9077694	5.51254e-13	ggt5a	N	T1	0.024495	-0.017509	N/A
915020	CM009191.2	12	9077943	5.51254e-13	ggt5a	N	T1	0.024495	-0.017509	N/A
915021	CM009191.2	12	9078901	5.51254e-13	ggt5a	N	T1	0.024495	-0.017509	N/A
915024	CM009191.2	12	9080792	5.51254e-13		N	T1	0.024495	-0.017509	N/A
915025	CM009191.2	12	9081944	9.83611e-11	lrrc75ba	N	T1	0.024495	-0.017509	N/A
915027	CM009191.2	12	9083415	5.51254e-13	lrrc75ba	N	T1	0.024495	-0.017509	N/A
915880	CM009191.2	12	9702823	1.81588e-14		N	T1	-0.017509	-0.029124	-0.0334
916024	CM009191.2	12	9787653	1.35288e-08	adgrd1	N	T1	-0.017509	-0.029124	-0.0334
925397	CM009191.2	12	14715785	1.22658e-09		N	T3	0.003144	-0.005148	-0.002942
928212	CM009191.2	12	15912288	1.28909e-11		N	T1	-0.036185	-0.053738	N/A
928214	CM009191.2	12	15912682	1.28909e-11		N	T1	-0.036185	-0.053738	N/A
942530	CM009191.2	12	21436465	6.7312e-12	ptch1	Y	T2	0.033069	-0.006851	0.002364
942556	CM009191.2	12	21451385	3.15013e-08	ptch1	Y	T2	0.033069	-0.006851	0.002364
967140	CM009191.2	12	30698038	3.95559e-08	cfap299	N	T1	-0.007988	-0.009345	N/A
983087	CM009192.2	13	3642479	2.29812e-09		N	T1	-0.09308	-0.033181	0.016516
983090	CM009192.2	13	3644394	2.6454e-08		N	T1	-0.09308	-0.033181	0.016516
993942	CM009192.2	13	8486181	4.30828e-10	kcnq5a	N	T3	-0.010589	0.037092	0.038687
1010332	CM009192.2	13	15916817	7.71651e-09		N	T1	0.032559	0.016349	0.018849
1015443	CM009192.2	13	18498710	5.45451e-09	COL21A1	Y	T2	0.000304	0.013724	0.031246
1015445	CM009192.2	13	18504382	2.19879e-14	COL21A1	Y	T2	0.000304	0.013724	0.031246
1015446	CM009192.2	13	18504644	2.19879e-14	COL21A1	Y	T2	0.000304	0.013724	0.031246
1015448	CM009192.2	13	18506005	8.47273e-12	COL21A1	Y	T2	0.000304	0.013724	0.031246
1015450	CM009192.2	13	18506830	6.2003e-23	COL21A1	Y	T2	0.000304	0.013724	0.031246
1015453	CM009192.2	13	18508659	6.2003e-23	COL21A1	Y	T2	0.000304	0.013724	0.031246
1015456	CM009192.2	13	18511723	8.5059e-16	COL21A1	Y	T2	0.000304	0.013724	0.031246
1015459	CM009192.2	13	18513293	6.2003e-23	COL21A1	Y	T2	0.000304	0.013724	0.031246
1015460	CM009192.2	13	18513327	6.2003e-23	COL21A1	Y	T2	0.000304	0.013724	0.031246
1015465	CM009192.2	13	18514747	6.2003e-23	COL21A1	Y	T2	0.000304	0.013724	0.031246
1038268	CM009192.2	13	27488916	1.74122e-10		Y	T2	0.05412	0.040195	N/A
1045578	CM009192.2	13	31606242	7.19802e-10		N	T1	0.031342	N/A	N/A
1045587	CM009192.2	13	31608878	7.19802e-10		N	T1	0.031342	N/A	N/A
1049077	CM009193.2	14	1649475	6.247e-09		N	T1	-0.018347	-0.025603	N/A
1056975	CM009193.2	14	5655520	1.67271e-08	usp2a	Y	T2	0.008567	0.063267	N/A
1064272	CM009193.2	14	8554963	3.5478e-11		N	T1	-0.004255	-0.009468	-0.011529
1072166	CM009193.2	14	11489891	4.4322e-08		N	T1	-0.013072	-0.01749	-0.019396
1088628	CM009193.2	14	18166552	1.48822e-08	grik4	N	T1	-0.022095	-0.044884	-0.034908
1099049	CM009193.2	14	22514791	1.91957e-10	ENSMZET00005002501	Y	T2/T3	-0.081559	-0.151675	N/A
1102839	CM009193.2	14	24384692	2.38252e-08	cadm1b	N	T1	0.002752	-0.039354	-0.013216
1129668	CM009193.2	14	37009451	3.86045e-10	ENSMZET00005001159	N	T1	0.027485	0.011824	N/A
1136786	CM009194.2	15	2815502	4.82145e-10		N	T1	0.005248	0.023802	0.040677
1145349	CM009194.2	15	6152330	5.25068e-11	nkain2	N	T1	-0.004615	-0.05955	N/A
1152010	CM009194.2	15	8835300	5.33369e-09		N	T1	-0.056461	-0.043072	N/A
1173680	CM009194.2	15	17368887	3.68606e-10	dnmt3aa	N	T3	-0.033399	0.024149	N/A
1173701	CM009194.2	15	17377685	3.27445e-08	dnmt3aa	N	T3	-0.033399	0.024149	N/A
1181676	CM009194.2	15	20486723	6.71819e-11	hivep2a	Y	T2	-0.010854	-0.022635	-0.000788
1191844	CM009194.2	15	26253122	4.31741e-09		N	T1	0.050496	-0.000247	-0.028303
1198998	CM009194.2	15	29730875	1.28909e-11		N	T1	-0.027352	-0.04777	-0.003325
1199014	CM009194.2	15	29745940	7.85146e-13		N	T1	-0.027352	-0.04777	-0.003325
1199015	CM009194.2	15	29747181	4.42493e-12		N	T1	-0.027352	-0.04777	-0.003325
1199038	CM009194.2	15	29766551	6.247e-09		N	T1	-0.04777	-0.003325	N/A
1199041	CM009194.2	15	29771835	6.247e-09		N	T1	-0.04777	-0.003325	N/A
1199043	CM009194.2	15	29773626	6.247e-09		N	T1	-0.04777	-0.003325	N/A
1199051	CM009194.2	15	29781010	6.247e-09		N	T1	-0.04777	-0.003325	N/A
1200536	CM009194.2	15	30591325	2.10091e-09		N	T1	0.013727	0.014864	N/A
1200546	CM009194.2	15	30596099	1.4355e-09		N	T1	0.013727	0.014864	N/A
1200551	CM009194.2	15	30597459	2.49655e-08		N	T1	0.013727	0.014864	N/A
1203590	CM009194.2	15	31828474	1.56151e-08	negr1	N	T1	-0.044648	-0.00933	N/A
1203595	CM009194.2	15	31829270	2.69129e-08	negr1	N	T1	-0.044648	-0.00933	N/A
1203870	CM009194.2	15	31931652	4.83018e-12	negr1	N	T1	-0.044648	-0.00933	-0.003091
1216213	CM009195.2	16	3795616	3.05257e-09		N	T1	-0.03505	0.001307	N/A
1257190	CM009195.2	16	19986186	2.7197e-08	ACVR1C	N	T1	-0.04599	-0.004558	-0.043838
1270983	CM009195.2	16	26151571	8.65678e-12		N	T3	-0.001113	0.009267	N/A
1270987	CM009195.2	16	26153795	2.02691e-09		N	T3	-0.001113	0.009267	N/A
1272174	CM009195.2	16	26714936	4.60024e-12		Y	T3	0.001863	0.006517	N/A
1272415	CM009195.2	16	26801340	2.40278e-08		N	T1	0.001863	0.006517	N/A
1279553	CM009195.2	16	29724712	4.17401e-08	calcrla	N	T1	-0.011361	-0.029096	N/A
1281643	CM009195.2	16	30654781	2.33362e-09		N	T1	-0.000117	0.013377	N/A
1291850	CM009196.2	17	23126	2.31653e-08		N	T1	N/A	N/A	N/A
1294098	CM009196.2	17	837575	1.67149e-08		N	T1	0.015082	0.005026	N/A
1294682	CM009196.2	17	1121409	1.16558e-08		N	T1	0.024915	0.02142	N/A
1294941	CM009196.2	17	2003131	1e-24		N	T1	0.02142	0.010311	N/A
1294954	CM009196.2	17	2029683	6.29748e-09		N	T1	0.02142	0.010311	N/A
1294959	CM009196.2	17	2035985	2.33401e-09		N	T1	0.02142	0.010311	N/A
1297972	CM009196.2	17	3313761	1.52256e-08		N	T1	0.04337	0.013359	-0.04799
1304803	CM009196.2	17	6646012	5.44617e-09		N	T1	0.02561	0.029971	0.018343
1304804	CM009196.2	17	6646712	5.84662e-09		N	T1	0.02561	0.029971	0.018343
1313190	CM009196.2	17	10688113	2.74709e-09		N	T1	0.018139	0.019557	N/A
1321014	CM009196.2	17	14651886	6.247e-09		N	T3	0.026378	-0.027691	N/A
1350439	CM009196.2	17	26789550	1.22564e-09		N	T1	-0.006096	0.025732	N/A
1350444	CM009196.2	17	26790484	6.31421e-09		N	T1	-0.006096	0.025732	N/A
1350944	CM009196.2	17	27014762	4.00822e-09	grm8a	N	T1	0.025732	0.03292	N/A
1353166	CM009196.2	17	27880698	1.42599e-08	nrcama	N	T1	-0.049069	-0.029116	-0.042166
1353169	CM009196.2	17	27882096	5.47079e-11	nrcama	N	T1	-0.049069	-0.029116	-0.042166
1353171	CM009196.2	17	27882243	6.27651e-10	nrcama	N	T1	-0.049069	-0.029116	-0.042166
1369533	CM009196.2	17	35355737	5.67981e-13	plekha5	N	N/A	N/A	N/A	N/A
1387613	CM009197.2	18	6693569	6.15154e-10		N	T1	0.024611	0.006145	N/A
1387665	CM009197.2	18	6715593	1.98887e-10	st6galnac5a	N	T1	0.024611	0.006145	N/A
1387669	CM009197.2	18	6717384	4.64263e-08	st6galnac5a	N	T1	0.024611	0.006145	N/A
1444513	CM009198.2	19	3496151	2.04558e-15	arhgap5	Y	T2	-0.025018	-0.013149	N/A
1444516	CM009198.2	19	3496856	1.26085e-08	arhgap5	Y	T2	-0.025018	-0.013149	N/A
1444521	CM009198.2	19	3498804	3.55367e-08	arhgap5	Y	T2	-0.025018	-0.013149	N/A
1469308	CM009198.2	19	13119599	6.95876e-09	daam2	N	T1	0.022341	0.008135	N/A
1494474	CM009198.2	19	23190670	4.25637e-08	ltk	N	T1	-0.009796	0.010707	N/A
1497083	CM009198.2	19	24348256	1.58274e-08		N	T1	0.049304	0.02267	0.01093
1503175	CM009199.2	20	1830246	3.36569e-10		N	T1	-0.012387	-0.002404	0.010894
1549799	CM009199.2	20	20935355	2.40396e-08	camta1a	N	T1	-0.028068	-0.031072	N/A
1550650	CM009199.2	20	21260826	3.51469e-11		N	T1	-0.031072	-0.012962	N/A
1552093	CM009199.2	20	21957164	9.69868e-09	rap1aa	N	T1	-0.012962	-0.004611	-0.010551
1576175	CM009200.2	21	3634207	5.16562e-09		N	T1	-0.049102	-0.032136	N/A
1576176	CM009200.2	21	3635207	5.16562e-09		N	T1	-0.049102	-0.032136	N/A
1576180	CM009200.2	21	3636465	2.65654e-08		N	T1	-0.049102	-0.032136	N/A
1588715	CM009200.2	21	7866961	1.43794e-08		N	T1	0.002776	-0.042907	N/A
1599595	CM009200.2	21	11793884	1.99505e-08		N	T3	0.014338	-0.029978	N/A
1600585	CM009200.2	21	12166243	3.86045e-10	ENSMZET00005036748, ENSMZET00005036749, ENSMZET00005036753	N	T1	0.018361	0.011834	-0.037949
1618983	CM009200.2	21	19351153	2.00865e-09		N	T1	-0.056825	-0.022283	0.000332
1637991	CM009200.2	21	27440109	3.86045e-10		N	T1	0.047349	0.059145	N/A
1646537	CM009200.2	21	31914704	7.9777e-09		N	T1	-0.015587	-0.017291	N/A
1655104	CM009201.2	22	3847571	4.93784e-08	tax1bp3	N	T1	0.021103	-0.039113	-0.071099
1660729	CM009201.2	22	6130190	1.0374e-10	ralgps2	N	T1	-0.001712	0.028041	N/A
1663305	CM009201.2	22	7653570	1.35305e-08		N	T1	-0.082911	-0.01872	-0.030548
1696014	CM009201.2	22	21656899	2.2945e-08	ENSMZET00005020226, ENSMZET00005020248	N	T1	0.028981	0.002108	0.006104
1697449	CM009201.2	22	22332828	1.52449e-08	osbpl11	N	T3	0.006104	-0.014018	0.009239
1709523	CM009201.2	22	28955021	8.56838e-11		N	T1	-0.010342	-0.006711	N/A
1711454	CM009201.2	22	30583441	3.86045e-10		N	T1	0.010088	0.022939	N/A
1714281	CM009201.2	22	32015913	1.79001e-08		N	T1	0.020783	-0.008547	0.016428
1719653	CM009201.2	22	35338750	5.74519e-10		N	T1	0.014556	-0.006963	0.008323
1720453	CM009201.2	22	35703782	4.40312e-08		N	T1	0.008323	0.038255	0.033406
1724696	CM009201.2	22	37460470	2.8676e-08		Y	T2	-0.072948	-0.015246	0.023502
1725476	CM009201.2	22	37768139	1.40713e-09	ENSMZET00005011617	Y	T2	0.014114	0.008222	N/A
1725672	CM009201.2	22	37827533	5.48391e-09		N	T1	0.014114	0.008222	0.054779

## Sheet: ST3a. Dinvestigate statistics
Supplementary Table 3a. Dinvestigate statistics from all windows.
Chr ID	Chr	Window Start	Window End	D	f_d	f_dM	d_f	0.00152906	(f_dm genome-wide average)
CM009180.2	1	156372	398300	0.453791	0.154415	0.13238	0.205382
CM009180.2	1	318281	444366	0.650242	0.386339	0.302541	0.36409
CM009180.2	1	390044	504614	0.638506	0.473732	0.330802	0.395809
CM009180.2	1	431102	806112	0.543092	0.288568	0.213966	0.402062
CM009180.2	1	477835	1245051	0.23513	0.071201	0.05559	0.147118
CM009180.2	1	567627	1444839	0.213585	0.049146	0.039416	0.129249
CM009180.2	1	1229629	1619825	0.158742	0.027595	0.024354	0.044531
CM009180.2	1	1276265	1780373	0.058444	0.010464	0.00902	0.014076
CM009180.2	1	1555205	1931952	0.060257	0.015045	0.012675	0.017503
CM009180.2	1	1690625	2078769	0.235309	0.073714	0.062427	0.119128
CM009180.2	1	1843409	2687284	0.32731	0.066012	0.057494	0.188101
CM009180.2	1	1991841	2918661	0.211388	0.039716	0.034317	0.117544
CM009180.2	1	2128730	3185026	0.277394	0.04393	0.038754	0.14739
CM009180.2	1	2797100	3383598	0.276286	0.06936	0.057061	0.156635
CM009180.2	1	3063317	3536196	0.301725	0.108737	0.08178	0.175322
CM009180.2	1	3266302	3766731	0.158363	0.048814	0.038302	0.073834
CM009180.2	1	3472182	3918229	0.119161	0.0393	0.03169	0.064484
CM009180.2	1	3660025	4026735	0.214851	0.072875	0.060514	0.112486
CM009180.2	1	3847132	4108952	0.407633	0.163372	0.135423	0.212036
CM009180.2	1	3980150	4343393	0.109346	0.043375	0.034122	0.051139
CM009180.2	1	4079651	4427132	-0.027894	-0.014063	-0.010606	-0.01259
CM009180.2	1	4150251	4859165	-0.010466	-0.001765	-0.001558	-0.003749
CM009180.2	1	4367391	5285302	-0.165096	-0.020269	-0.017851	-0.074874
CM009180.2	1	4575908	5426157	-0.072662	-0.009619	-0.008497	-0.030336
CM009180.2	1	5071471	5679728	-0.014691	-0.002605	-0.002251	-0.00682
CM009180.2	1	5352923	5935881	-0.056832	-0.013657	-0.011318	-0.027703
CM009180.2	1	5590197	6185906	0.028574	0.008742	0.006928	0.014816
CM009180.2	1	5770314	6336050	0.141973	0.046491	0.037362	0.068287
CM009180.2	1	6049246	6515007	0.024845	0.006932	0.005713	0.008408
CM009180.2	1	6266727	6722789	-0.195014	-0.04968	-0.041104	-0.075803
CM009180.2	1	6426007	6913494	-0.256548	-0.068336	-0.054432	-0.110985
CM009180.2	1	6621478	7061266	-0.108747	-0.02719	-0.021856	-0.044461
CM009180.2	1	6820652	7180728	0.046005	0.015062	0.01167	0.025153
CM009180.2	1	6984709	7334961	0.167317	0.061691	0.04841	0.080986
CM009180.2	1	7091177	7428279	0.080366	0.034341	0.025835	0.036076
CM009180.2	1	7257351	7618072	-0.084707	-0.03304	-0.024671	-0.053827
CM009180.2	1	7354092	7743453	-0.096129	-0.029554	-0.023499	-0.05604
CM009180.2	1	7496897	7913951	0.200569	0.060132	0.051034	0.10758
CM009180.2	1	7682566	8127140	0.292466	0.086454	0.074387	0.174197
CM009180.2	1	7817476	8329644	0.330014	0.107683	0.091251	0.181535
CM009180.2	1	8014657	8487394	0.066964	0.020305	0.016235	0.033554
CM009180.2	1	8238754	8676878	0.029026	0.010292	0.007923	0.014885
CM009180.2	1	8406936	8871791	-0.012867	-0.004268	-0.003344	-0.003586
CM009180.2	1	8600768	9121176	-0.097735	-0.028036	-0.022407	-0.042085
CM009180.2	1	8775592	9307051	-0.120505	-0.031816	-0.025541	-0.053946
CM009180.2	1	9019087	9551715	0.13726	0.041018	0.033671	0.068807
CM009180.2	1	9237507	9897204	0.105311	0.026028	0.021101	0.058021
CM009180.2	1	9412497	10119863	0.064041	0.014453	0.011842	0.031921
CM009180.2	1	9685393	10277465	-0.223407	-0.05251	-0.041632	-0.113137
CM009180.2	1	10015663	10478228	-0.23639	-0.069309	-0.053881	-0.125297
CM009180.2	1	10240071	10609718	-0.175158	-0.057895	-0.046028	-0.083412
CM009180.2	1	10404289	10768885	-0.021482	-0.006277	-0.005161	-0.010283
CM009180.2	1	10548142	11070363	-0.100809	-0.019513	-0.016525	-0.041263
CM009180.2	1	10683265	11224679	-0.170996	-0.033589	-0.028225	-0.068706
CM009180.2	1	10948111	11521765	-0.113131	-0.021001	-0.017783	-0.048548
CM009180.2	1	11185827	11648571	0.020162	0.004576	0.003817	0.010455
CM009180.2	1	11375939	11805534	0.066118	0.018347	0.015337	0.033715
CM009180.2	1	11574271	11942975	-0.029519	-0.009857	-0.007843	-0.012036
CM009180.2	1	11727475	12118347	-0.223536	-0.06711	-0.052893	-0.089496
CM009180.2	1	11880791	12262721	-0.169017	-0.060616	-0.045651	-0.067282
CM009180.2	1	12038225	12406941	-0.047523	-0.017497	-0.013277	-0.020779
CM009180.2	1	12199257	12615756	0.004057	0.001406	0.001119	0.001961
CM009180.2	1	12336792	12840095	-0.051638	-0.012477	-0.010249	-0.024733
CM009180.2	1	12532339	13086055	0.051239	0.010622	0.009003	0.020027
CM009180.2	1	12715830	13318448	0.141784	0.028304	0.024522	0.056769
CM009180.2	1	12968927	13480330	0.093773	0.023091	0.019649	0.045938
CM009180.2	1	13252507	13689364	0.038827	0.010606	0.008934	0.017718
CM009180.2	1	13386224	13942882	-0.043517	-0.010765	-0.00896	-0.019984
CM009180.2	1	13582040	14129507	-0.041768	-0.011529	-0.009579	-0.020202
CM009180.2	1	13820092	14260115	-0.072194	-0.021729	-0.01755	-0.030053
CM009180.2	1	14043347	14362587	-0.103179	-0.033838	-0.026314	-0.040239
CM009180.2	1	14201530	14469536	0.030208	0.011724	0.009139	0.01428
CM009180.2	1	14317610	14609849	-0.03872	-0.021106	-0.015765	-0.016912
CM009180.2	1	14415106	14705530	-0.017623	-0.008653	-0.006604	-0.006944
CM009180.2	1	14564014	14848294	-0.064433	-0.02791	-0.021084	-0.025367
CM009180.2	1	14646341	15028346	0.033427	0.011864	0.009269	0.013763
CM009180.2	1	14768943	15145958	0.137332	0.049445	0.040533	0.06021
CM009180.2	1	14935770	15257357	0.086526	0.027358	0.021934	0.037969
CM009180.2	1	15083345	15425753	0.031685	0.009128	0.007335	0.017207
CM009180.2	1	15198777	15694834	-0.037982	-0.009268	-0.007443	-0.015529
CM009180.2	1	15334627	15872750	-0.023655	-0.005279	-0.004339	-0.007855
CM009180.2	1	15571598	16068259	0.062279	0.014826	0.01225	0.028178
CM009180.2	1	15784912	16258572	-0.084083	-0.024172	-0.019569	-0.036901
CM009180.2	1	15995710	16464671	-0.048522	-0.013092	-0.010657	-0.022704
CM009180.2	1	16158134	16707378	0.120817	0.023318	0.019742	0.054281
CM009180.2	1	16366408	16887827	0.033843	0.006592	0.005493	0.018384
CM009180.2	1	16602456	17092389	0.146336	0.038601	0.032503	0.074174
CM009180.2	1	16790888	17348359	0.04991	0.010944	0.009359	0.025067
CM009180.2	1	16975665	17494314	-0.125219	-0.027529	-0.023413	-0.056165
CM009180.2	1	17234012	17614308	0.02102	0.006046	0.005033	0.009366
CM009180.2	1	17448152	17757515	0.220798	0.080771	0.0661	0.094376
CM009180.2	1	17541726	17897410	0.238667	0.089514	0.070062	0.12076
CM009180.2	1	17694950	18035179	0.112858	0.041321	0.031807	0.057101
CM009180.2	1	17846837	18193690	0.035488	0.014763	0.010985	0.020006
CM009180.2	1	17971409	18349963	-0.039925	-0.014719	-0.011201	-0.017036
CM009180.2	1	18105331	18513817	-0.024961	-0.01059	-0.007693	-0.01245
CM009180.2	1	18275867	18741877	0.028493	0.009081	0.007161	0.014446
CM009180.2	1	18430159	19005484	-0.048213	-0.012184	-0.009895	-0.025352
CM009180.2	1	18633178	19169234	0.08464	0.019939	0.017043	0.04202
CM009180.2	1	18906939	19365812	0.068136	0.017819	0.014992	0.034579
CM009180.2	1	19099359	19587199	0.07241	0.015483	0.013131	0.032813
CM009180.2	1	19281782	19858386	-0.116374	-0.021444	-0.018044	-0.04789
CM009180.2	1	19449901	20032390	-0.196065	-0.036283	-0.030331	-0.087165
CM009180.2	1	19793562	20184298	-0.150461	-0.048527	-0.036681	-0.077697
CM009180.2	1	19964885	20484140	-0.208397	-0.057797	-0.045709	-0.103134
CM009180.2	1	20131812	20709768	-0.177636	-0.04836	-0.038798	-0.084309
CM009180.2	1	20337173	20949924	-0.052707	-0.01299	-0.010546	-0.023807
CM009180.2	1	20585452	21176639	-0.013091	-0.002751	-0.002289	-0.00651
CM009180.2	1	20853879	21315788	-0.009029	-0.002042	-0.001698	-0.004137
CM009180.2	1	21076541	21475873	-0.058644	-0.016197	-0.012825	-0.024058
CM009180.2	1	21230211	21692002	-0.255574	-0.075298	-0.058385	-0.097244
CM009180.2	1	21394963	21838915	-0.052106	-0.01583	-0.01276	-0.022051
CM009180.2	1	21588100	22009393	-0.145123	-0.053333	-0.040928	-0.069163
CM009180.2	1	21775939	22223920	-0.188765	-0.0555	-0.044432	-0.082785
CM009180.2	1	21923156	22474359	-0.025109	-0.005166	-0.004394	-0.010771
CM009180.2	1	22098392	22637356	0.096971	0.019242	0.016753	0.041019
CM009180.2	1	22359192	22878018	0.2034	0.048096	0.040481	0.1043
CM009180.2	1	22567719	23078375	0.42348	0.114973	0.096649	0.236565
CM009180.2	1	22753700	23225973	0.39386	0.101791	0.084642	0.200561
CM009180.2	1	22989551	23382527	0.233387	0.058284	0.047585	0.106532
CM009180.2	1	23139159	23655835	0.045766	0.009705	0.008201	0.016538
CM009180.2	1	23308622	23828754	0.107149	0.026869	0.022504	0.044454
CM009180.2	1	23493043	24277003	-0.044886	-0.007906	-0.006638	-0.019003
CM009180.2	1	23735737	24608710	-0.156076	-0.021849	-0.01858	-0.060532
CM009180.2	1	24125974	24884487	-0.176878	-0.025144	-0.021235	-0.070857
CM009180.2	1	24435273	25028391	-0.120642	-0.020691	-0.01744	-0.045864
CM009180.2	1	24741907	25360121	-0.184719	-0.029746	-0.025162	-0.070479
CM009180.2	1	24987733	25587902	-0.235289	-0.039	-0.032703	-0.080409
CM009180.2	1	25148856	25815593	-0.144613	-0.025399	-0.021289	-0.062193
CM009180.2	1	25463704	25947732	-0.120985	-0.034497	-0.02735	-0.055419
CM009180.2	1	25732322	26106847	-0.153567	-0.057578	-0.043819	-0.071531
CM009180.2	1	25887155	26177801	-0.046259	-0.019516	-0.015184	-0.02191
CM009180.2	1	26078769	26257155	-0.071684	-0.033623	-0.024437	-0.032063
CM009180.2	1	26127557	26366640	-0.09277	-0.038006	-0.028054	-0.033251
CM009180.2	1	26203198	26495930	0.061951	0.023951	0.018095	0.021352
CM009180.2	1	26318794	26734683	0.024112	0.008149	0.006379	0.008679
CM009180.2	1	26410288	26909056	0.027849	0.008416	0.006671	0.009764
CM009180.2	1	26646591	27138522	-0.006158	-0.001614	-0.001321	-0.003173
CM009180.2	1	26850311	27383232	-0.018381	-0.003987	-0.003253	-0.006175
CM009180.2	1	27057999	27528956	-0.044144	-0.012887	-0.009892	-0.019592
CM009180.2	1	27255500	27709894	0.046034	0.015258	0.011642	0.022252
CM009180.2	1	27446098	27899747	0.058885	0.017248	0.013625	0.026229
CM009180.2	1	27644716	28156803	0.010125	0.002969	0.002378	0.007321
CM009180.2	1	27823558	28415197	0.010273	0.002527	0.002101	0.00642
CM009180.2	1	28035566	28577822	0.038012	0.009362	0.00771	0.014831
CM009180.2	1	28295506	28709826	0.053068	0.016366	0.013233	0.021532
CM009180.2	1	28498453	28870406	0.086188	0.034883	0.027025	0.040985
CM009180.2	1	28664214	28984084	0.105043	0.041776	0.03295	0.052445
CM009180.2	1	28779245	29203224	0.236055	0.075278	0.060796	0.124586
CM009180.2	1	28939247	29382524	0.153088	0.040172	0.032827	0.071633
CM009180.2	1	29101768	29536414	-0.076047	-0.021423	-0.01685	-0.031869
CM009180.2	1	29261605	29781773	-0.180372	-0.041817	-0.033535	-0.074409
CM009180.2	1	29467135	29928316	-0.228789	-0.061158	-0.047491	-0.092377
CM009180.2	1	29691893	30097918	-0.017834	-0.005377	-0.004282	-0.007835
CM009180.2	1	29871134	30340077	0.270745	0.077148	0.064358	0.127289
CM009180.2	1	29991784	30828015	0.219255	0.043868	0.037622	0.113336
CM009180.2	1	30237219	31317783	0.146609	0.017121	0.015374	0.072809
CM009180.2	1	30622721	31536123	0.082241	0.009355	0.008287	0.04216
CM009180.2	1	31177025	31781866	0.015832	0.002732	0.002366	0.025997
CM009180.2	1	31440247	32278541	0.051326	0.007309	0.006438	0.043543
CM009180.2	1	31633606	32847648	0.203399	0.022602	0.01974	0.123335
CM009180.2	1	31912785	33687613	0.355218	0.038951	0.034167	0.203027
CM009180.2	1	32589756	34222677	0.349631	0.04582	0.040758	0.207654
CM009180.2	1	33112598	34526909	-0.092697	-0.01149	-0.010269	-0.035407
CM009180.2	1	34008322	34870718	0.035272	0.007318	0.006368	0.022219
CM009180.2	1	34421840	35188290	-0.089414	-0.020984	-0.017416	-0.041471
CM009180.2	1	34685793	35489722	-0.202487	-0.044523	-0.037045	-0.099726
CM009180.2	1	35041611	35692311	-0.253157	-0.050996	-0.041785	-0.13369
CM009180.2	1	35312649	36105040	-0.068165	-0.009601	-0.008059	-0.031369
CM009180.2	1	35607006	36364608	-0.043558	-0.006906	-0.005835	-0.021875
CM009180.2	1	35936591	36554142	0.061671	0.012915	0.010695	0.020233
CM009180.2	1	36173185	36797633	-0.040639	-0.010181	-0.007964	-0.023478
CM009180.2	1	36482044	37004485	-0.057128	-0.016843	-0.013118	-0.027425
CM009180.2	1	36646476	37250240	-0.101495	-0.025683	-0.020583	-0.049208
CM009180.2	1	36921575	37490133	-0.014656	-0.003681	-0.003054	-0.005819
CM009180.2	1	37136923	37680502	0.00176	0.00045	0.000366	-0.001475
CM009180.2	1	37375893	37849563	-0.052881	-0.015524	-0.012249	-0.024236
CM009180.2	1	37592582	38175504	-0.109078	-0.035138	-0.027737	-0.047042
CM009180.2	1	37768293	38363056	-0.080397	-0.027034	-0.020895	-0.036667
CM009181.2	2	14334	439123	-0.135236	-0.045064	-0.035269	-0.056929
CM009181.2	2	242699	687475	-0.170871	-0.063825	-0.049052	-0.081818
CM009181.2	2	375368	933147	-0.159775	-0.057842	-0.043734	-0.080026
CM009181.2	2	539340	1078214	-0.137994	-0.051234	-0.038637	-0.066269
CM009181.2	2	759895	1468265	-0.144299	-0.037635	-0.030895	-0.058816
CM009181.2	2	1001084	2245184	-0.072448	-0.010295	-0.009287	-0.026554
CM009181.2	2	1212407	2687697	-0.027352	-0.002959	-0.002731	-0.011526
CM009181.2	2	1628910	2796132	-0.072991	-0.010085	-0.009132	-0.033576
CM009181.2	2	2500798	3063156	0.039988	0.010511	0.008875	0.01607
CM009181.2	2	2724851	3187942	0.001361	0.000544	0.00043	0.000666
CM009181.2	2	3013003	3236402	0.057976	0.029859	0.022745	0.025532
CM009181.2	2	3131537	3271166	0.114439	0.079549	0.057293	0.045666
CM009181.2	2	3205468	3299292	0.090713	0.058616	0.042271	0.034321
CM009181.2	2	3260719	3324572	-0.04584	-0.029275	-0.020959	-0.014799
CM009181.2	2	3292223	3342152	-0.092364	-0.044007	-0.034182	-0.02386
CM009181.2	2	3302955	3357739	-0.019377	-0.010027	-0.007583	-0.003781
CM009181.2	2	3333991	3375977	-0.201079	-0.151586	-0.09469	-0.082094
CM009181.2	2	3347236	3389871	-0.193571	-0.160502	-0.094083	-0.087383
CM009181.2	2	3368956	3403572	-0.149332	-0.106586	-0.067451	-0.065198
CM009181.2	2	3381007	3420030	-0.404728	-0.318027	-0.189804	-0.218144
CM009181.2	2	3396912	3438297	-0.443457	-0.339052	-0.207673	-0.217383
CM009181.2	2	3412208	3494246	-0.265905	-0.193773	-0.125853	-0.127502
CM009181.2	2	3424624	3514591	0.020421	0.015147	0.010128	0.01057
CM009181.2	2	3480548	3535313	0.008345	0.006714	0.004431	0.004321
CM009181.2	2	3507009	3619547	0.031484	0.018771	0.013522	0.010363
CM009181.2	2	3521388	3803431	0.043168	0.012342	0.009927	0.013335
CM009181.2	2	3565829	3912849	0.076204	0.019279	0.015621	0.025518
CM009181.2	2	3712660	4026990	0.034177	0.011198	0.008722	0.01708
CM009181.2	2	3874692	4112828	-0.137297	-0.055353	-0.041748	-0.065027
CM009181.2	2	3982131	4286384	-0.149671	-0.046292	-0.035526	-0.063344
CM009181.2	2	4058058	4613693	0.115577	0.027051	0.022353	0.049286
CM009181.2	2	4179511	4866124	0.09997	0.021259	0.0176	0.041919
CM009181.2	2	4458009	5131360	-0.002694	-0.000517	-0.000427	-0.000521
CM009181.2	2	4811065	5387953	-0.018691	-0.003464	-0.002911	-0.006061
CM009181.2	2	5022110	5653212	-0.025675	-0.005137	-0.004278	-0.010736
CM009181.2	2	5240694	5874151	0.042793	0.007727	0.006721	0.018329
CM009181.2	2	5525093	6035601	-0.094577	-0.019475	-0.016699	-0.034705
CM009181.2	2	5756430	6362868	-0.19018	-0.030437	-0.02675	-0.06314
CM009181.2	2	5953544	6721749	-0.057577	-0.006633	-0.00593	-0.017263
CM009181.2	2	6218360	7047101	-0.113369	-0.011006	-0.00963	-0.031871
CM009181.2	2	6551717	7359140	-0.09131	-0.009348	-0.008144	-0.028793
CM009181.2	2	6880789	7517884	0.062598	0.01134	0.009654	0.028372
CM009181.2	2	7216333	7759360	0.108741	0.026705	0.022007	0.054476
CM009181.2	2	7433891	8052539	0.094246	0.024047	0.019555	0.047144
CM009181.2	2	7667307	8219097	0.095218	0.023118	0.018723	0.043967
CM009181.2	2	7863939	8360474	0.136281	0.036962	0.029973	0.074713
CM009181.2	2	8156256	8520636	0.174932	0.05241	0.042253	0.087502
CM009181.2	2	8280895	8679649	0.122915	0.032444	0.026967	0.051352
CM009181.2	2	8446180	8914349	-0.057618	-0.019918	-0.015227	-0.022412
CM009181.2	2	8600489	9190264	-0.119013	-0.037033	-0.027856	-0.055651
CM009181.2	2	8762716	9430600	0.068737	0.016867	0.013729	0.032894
CM009181.2	2	9058759	9710230	-0.097905	-0.020104	-0.016775	-0.042885
CM009181.2	2	9324669	10158838	-0.184457	-0.025679	-0.021941	-0.063871
CM009181.2	2	9550963	10833995	-0.038291	-0.003192	-0.00278	-0.001126
CM009181.2	2	9865601	11436772	-0.05332	-0.00418	-0.00372	-0.016763
CM009181.2	2	10358312	12145470	0.084357	0.008542	0.007579	0.04554
CM009181.2	2	11069476	12441157	0.231065	0.035597	0.031865	0.126235
CM009181.2	2	11751376	13290751	0.298818	0.042576	0.037533	0.175026
CM009181.2	2	12308163	14102246	0.203891	0.018505	0.016916	0.108073
CM009181.2	2	12851627	14325770	0.243222	0.028617	0.02659	0.125657
CM009181.2	2	13915906	14656908	0.310408	0.058005	0.050885	0.150657
CM009181.2	2	14216424	14931149	-0.071926	-0.011134	-0.00959	-0.03039
CM009181.2	2	14492434	15166578	-0.041878	-0.008282	-0.006979	-0.019014
CM009181.2	2	14790177	15383839	-0.040491	-0.009957	-0.008303	-0.019551
CM009181.2	2	15075748	15577213	-0.164121	-0.039252	-0.032244	-0.071146
CM009181.2	2	15295765	15705394	-0.05439	-0.012823	-0.010701	-0.021529
CM009181.2	2	15509739	15854575	0.087206	0.024072	0.020084	0.038712
CM009181.2	2	15639616	16138617	0.179231	0.043838	0.037162	0.083495
CM009181.2	2	15794886	16412733	0.110235	0.027037	0.022748	0.052952
CM009181.2	2	15972278	16607170	0.005025	0.001415	0.001139	0.003532
CM009181.2	2	16316235	16886461	0.018577	0.004886	0.004014	0.009504
CM009181.2	2	16526336	17114840	-0.010631	-0.003088	-0.002416	-0.005426
CM009181.2	2	16751154	17369228	-0.129706	-0.034709	-0.026794	-0.066468
CM009181.2	2	16986702	17675997	-0.122211	-0.027111	-0.021473	-0.062258
CM009181.2	2	17227501	18025306	-0.133818	-0.02449	-0.020305	-0.059164
CM009181.2	2	17541243	18307657	-0.004994	-0.000971	-0.000829	-0.003032
CM009181.2	2	17878797	18680083	-0.100046	-0.021767	-0.017891	-0.044793
CM009181.2	2	18145271	18899500	0.125091	0.027704	0.022881	0.057051
CM009181.2	2	18428859	19045894	0.14437	0.041372	0.03363	0.069075
CM009181.2	2	18812616	19322863	0.103683	0.027278	0.022634	0.046925
CM009181.2	2	18965582	19569810	0.037078	0.008082	0.006948	0.01588
CM009181.2	2	19192329	19829846	-0.023968	-0.004803	-0.004109	-0.010047
CM009181.2	2	19444662	20099410	-0.069836	-0.01575	-0.013161	-0.030913
CM009181.2	2	19704939	20395231	-0.076516	-0.015863	-0.013179	-0.035851
CM009181.2	2	19968362	20636008	0.100739	0.021171	0.017978	0.053406
CM009181.2	2	20224027	20858606	0.240145	0.045621	0.039451	0.11476
CM009181.2	2	20537714	21159711	0.17171	0.041379	0.035551	0.088713
CM009181.2	2	20697573	21405557	-0.068243	-0.014408	-0.011948	-0.03324
CM009181.2	2	21065624	21646676	-0.028032	-0.006363	-0.005201	-0.012631
CM009181.2	2	21291376	21820934	-0.041267	-0.009045	-0.007518	-0.017638
CM009181.2	2	21521713	22057441	0.000896	0.000208	0.000175	0.000788
CM009181.2	2	21721147	22282045	-0.073263	-0.020885	-0.016772	-0.026292
CM009181.2	2	21903967	22474336	-0.051484	-0.015208	-0.012342	-0.021726
CM009181.2	2	22191024	22650989	-0.108868	-0.036581	-0.029669	-0.050734
CM009181.2	2	22394121	22733670	-0.029533	-0.009758	-0.008028	-0.012319
CM009181.2	2	22550829	22870888	-0.082248	-0.027843	-0.022076	-0.037552
CM009181.2	2	22715637	23004914	-0.122765	-0.047182	-0.036063	-0.069878
CM009181.2	2	22770716	23184314	0.071329	0.023705	0.019263	0.041578
CM009181.2	2	22943288	23409255	0.083238	0.026848	0.021654	0.045108
CM009181.2	2	23127303	23551411	0.125439	0.039804	0.032221	0.065479
CM009181.2	2	23319581	23696604	0.010524	0.003716	0.002969	0.006302
CM009181.2	2	23480567	23740834	0.139912	0.066405	0.052919	0.071863
CM009181.2	2	23666947	23784197	0.440072	0.323175	0.248512	0.25199
CM009181.2	2	23712822	23815461	0.250509	0.200455	0.141968	0.147742
CM009181.2	2	23763466	23901493	-0.190873	-0.131328	-0.087226	-0.097837
CM009181.2	2	23801952	24079677	-0.096423	-0.035751	-0.027007	-0.041452
CM009181.2	2	23844008	24265285	-0.020363	-0.005641	-0.004676	-0.010165
CM009181.2	2	24000384	24533837	-0.079798	-0.019803	-0.016688	-0.038674
CM009181.2	2	24155519	24626391	-0.199214	-0.070001	-0.056081	-0.107523
CM009181.2	2	24371672	24724706	-0.087365	-0.04319	-0.032803	-0.044013
CM009181.2	2	24583132	24812569	-0.044112	-0.031155	-0.02273	-0.020251
CM009181.2	2	24664817	24922122	-0.106237	-0.061939	-0.046984	-0.040998
CM009181.2	2	24764154	24972025	-0.24477	-0.168096	-0.122734	-0.105608
CM009181.2	2	24871225	25000503	-0.069194	-0.069217	-0.047546	-0.029687
CM009181.2	2	24964402	25026343	0.194327	0.167198	0.122889	0.082971
CM009181.2	2	24987628	25193100	0.193652	0.108706	0.087535	0.077502
CM009181.2	2	25013057	25440497	0.091128	0.031315	0.025515	0.042705
CM009181.2	2	25062119	25682531	-0.002121	-0.000476	-0.000402	-0.000968
CM009181.2	2	25291999	25857514	0.063714	0.014913	0.012608	0.032195
CM009181.2	2	25563795	26002500	0.096518	0.027901	0.023315	0.03781
CM009181.2	2	25777194	26159352	-0.047526	-0.015489	-0.012379	-0.018099
CM009181.2	2	25924774	26415223	-0.023415	-0.005751	-0.004656	-0.010115
CM009181.2	2	26101140	26751748	-0.135136	-0.022522	-0.01878	-0.052536
CM009181.2	2	26228402	26982847	-0.194465	-0.027986	-0.023403	-0.077298
CM009181.2	2	26568105	27225231	-0.238085	-0.040444	-0.033249	-0.112902
CM009181.2	2	26903232	27419302	-0.070034	-0.015069	-0.012176	-0.031998
CM009181.2	2	27115431	27561226	0.070439	0.015972	0.01349	0.034804
CM009181.2	2	27320668	27716790	-0.059354	-0.016315	-0.013305	-0.027128
CM009181.2	2	27473403	27825376	-0.163613	-0.056474	-0.043418	-0.079826
CM009181.2	2	27619094	27963646	-0.09852	-0.039167	-0.030066	-0.040138
CM009181.2	2	27778968	28101290	-0.185473	-0.083391	-0.061585	-0.084001
CM009181.2	2	27896386	28230619	-0.06202	-0.029309	-0.022039	-0.024865
CM009181.2	2	28047884	28359154	-0.036313	-0.015298	-0.011682	-0.018741
CM009181.2	2	28169977	28510491	0.102948	0.038795	0.030916	0.056131
CM009181.2	2	28308037	28654044	0.078653	0.029153	0.023374	0.04261
CM009181.2	2	28409769	28837337	0.06667	0.023034	0.018092	0.032032
CM009181.2	2	28565167	28976984	0.070952	0.018117	0.014682	0.026047
CM009181.2	2	28754734	29205409	-0.125836	-0.03474	-0.027246	-0.042345
CM009181.2	2	28897001	29372727	-0.051943	-0.012854	-0.010594	-0.018287
CM009181.2	2	29126194	29543591	0.013304	0.003537	0.002917	0.006617
CM009181.2	2	29296500	29661434	-0.005428	-0.001596	-0.001301	-0.000256
CM009181.2	2	29458851	29748367	0.056874	0.021209	0.017109	0.022406
CM009181.2	2	29626080	29841633	0.022755	0.012761	0.009237	0.010095
CM009181.2	2	29695517	29938502	0.002034	0.001162	0.00083	0.001008
CM009181.2	2	29801799	30087259	-0.062413	-0.033114	-0.023142	-0.031524
CM009181.2	2	29891122	30224497	-0.109934	-0.036579	-0.028023	-0.054876
CM009181.2	2	29995131	30418108	-0.122483	-0.030014	-0.024298	-0.058033
CM009181.2	2	30156119	30567728	0.06507	0.01597	0.013226	0.025914
CM009181.2	2	30321562	30698476	0.05149	0.013188	0.011035	0.019462
CM009181.2	2	30503374	30850760	0.05795	0.015938	0.013324	0.025798
CM009181.2	2	30631624	31007040	0.08348	0.025797	0.021419	0.040641
CM009181.2	2	30787031	31155956	-0.003172	-0.001071	-0.000844	0.000337
CM009181.2	2	30899501	31284255	-0.169147	-0.062966	-0.047351	-0.086221
CM009181.2	2	31088226	31388042	-0.196046	-0.065066	-0.049698	-0.09019
CM009181.2	2	31194316	31520495	-0.169374	-0.048737	-0.038959	-0.070918
CM009181.2	2	31337769	31700318	-0.145498	-0.044769	-0.035299	-0.061498
CM009181.2	2	31485055	31776667	-0.207923	-0.113408	-0.071512	-0.101735
CM009181.2	2	31580235	31876625	-0.117028	-0.058437	-0.037913	-0.056065
CM009181.2	2	31745933	32021342	0.014747	0.00628	0.004531	0.006456
CM009181.2	2	31825007	32104339	0.214695	0.08008	0.066392	0.095871
CM009181.2	2	31944025	32294962	0.075988	0.024539	0.020079	0.034547
CM009182.2	3	163169	532144	-0.10433	-0.094908	-0.06087	-0.048505
CM009182.2	3	200938	1035390	-0.142651	-0.148141	-0.083184	-0.075093
CM009182.2	3	509825	1082697	-0.113432	-0.105387	-0.061602	-0.072417
CM009182.2	3	1011592	2020280	-0.156239	-0.15456	-0.0755	-0.080084
CM009182.2	3	1067664	2131710	-0.164329	-0.067272	-0.044407	-0.054592
CM009182.2	3	1137074	2334256	-0.175889	-0.036569	-0.027136	-0.054236
CM009182.2	3	2064179	2415010	-0.020676	-0.004867	-0.003842	-0.006835
CM009182.2	3	2272839	2476917	0.001457	0.000838	0.000583	0.000695
CM009182.2	3	2396033	2522086	-0.248717	-0.351152	-0.149224	-0.147574
CM009182.2	3	2461702	2567404	-0.425327	-0.550623	-0.23725	-0.280944
CM009182.2	3	2503993	2613990	-0.37662	-0.366405	-0.18601	-0.225713
CM009182.2	3	2545744	2645983	0.020824	0.009644	0.007441	0.007882
CM009182.2	3	2587333	2686775	-0.19061	-0.08473	-0.06487	-0.0814
CM009182.2	3	2633424	2763279	-0.117934	-0.064757	-0.047135	-0.056794
CM009182.2	3	2660146	2792383	-0.125974	-0.091022	-0.05887	-0.062702
CM009182.2	3	2745107	2843907	0.09821	0.068378	0.046553	0.057326
CM009182.2	3	2775802	2907535	0.221374	0.114458	0.082434	0.125396
CM009182.2	3	2818135	3019849	0.260041	0.112458	0.085424	0.132298
CM009182.2	3	2877745	3366420	0.166627	0.062109	0.050601	0.078785
CM009182.2	3	2935182	3380841	0.219241	0.092328	0.075138	0.100802
CM009182.2	3	3086143	4034805	0.140381	0.083148	0.064868	0.057297
CM009182.2	3	3374124	4112524	0.077359	0.075393	0.052476	0.035449
CM009182.2	3	4023695	4218477	0.136789	0.152845	0.102747	0.058354
CM009182.2	3	4106912	4250253	-0.014007	-0.017894	-0.011235	-0.001359
CM009182.2	3	4213525	4292081	-0.109657	-0.150826	-0.08903	-0.060677
CM009182.2	3	4225239	4359937	-0.16091	-0.170703	-0.107523	-0.079256
CM009182.2	3	4284640	4380765	-0.05568	-0.06686	-0.039961	-0.026187
CM009182.2	3	4348564	4439693	-0.009869	-0.011804	-0.006925	-0.003718
CM009182.2	3	4376878	4497675	0.011563	0.012117	0.007824	0.007781
CM009182.2	3	4399102	4520297	-0.062998	-0.056046	-0.036155	-0.030024
CM009182.2	3	4480881	4539849	0.04223	0.046512	0.03034	0.019605
CM009182.2	3	4502673	4604584	-0.007099	-0.006993	-0.004614	-0.002412
CM009182.2	3	4532930	4766774	0.01107	0.01034	0.006689	0.007281
CM009182.2	3	4573831	4853918	-0.077678	-0.072052	-0.046954	-0.034583
CM009182.2	3	4743489	5036374	-0.130282	-0.126729	-0.074129	-0.069597
CM009182.2	3	4797044	5054228	0.063412	0.044955	0.029268	0.033034
CM009182.2	3	4919971	5085461	0.205094	0.118344	0.080556	0.101372
CM009182.2	3	5045052	5134638	-0.185116	-0.101854	-0.07354	-0.070008
CM009182.2	3	5071348	5312447	-0.401828	-0.248765	-0.169603	-0.160513
CM009182.2	3	5108431	5475464	-0.388733	-0.245254	-0.168012	-0.163397
CM009182.2	3	5141282	5498867	0.230926	0.161385	0.125536	0.092081
CM009182.2	3	5358394	5531152	0.023705	0.01469	0.010633	0.010529
CM009182.2	3	5483045	5605914	-0.049269	-0.027383	-0.019743	-0.025765
CM009182.2	3	5510947	5632500	0.068576	0.042877	0.029992	0.039138
CM009182.2	3	5593494	5758543	0.219723	0.147009	0.097647	0.1268
CM009182.2	3	5618064	5800297	0.1672	0.112934	0.075119	0.081245
CM009182.2	3	5646571	5879677	0.069544	0.050163	0.032489	0.030998
CM009182.2	3	5792907	6292122	0.175611	0.120901	0.086137	0.071355
CM009182.2	3	5819204	6395508	0.049672	0.023861	0.018257	0.023569
CM009182.2	3	6156630	6437385	0.223822	0.093179	0.074556	0.093805
CM009182.2	3	6379926	6467077	0.488702	0.236897	0.19578	0.256798
CM009182.2	3	6419282	6482868	0.64524	0.543983	0.38774	0.498102
CM009182.2	3	6449517	6544775	0.680811	0.622669	0.416988	0.50744
CM009182.2	3	6477194	6552077	0.691821	0.692178	0.443185	0.44784
CM009182.2	3	6535183	6594580	0.635759	0.475316	0.370708	0.247275
CM009182.2	3	6548193	6631296	0.348918	0.292416	0.227742	0.131979
CM009182.2	3	6560466	6664321	0.17258	0.139571	0.108543	0.067563
CM009182.2	3	6613646	6670763	0.075713	0.080319	0.05534	0.045103
CM009182.2	3	6654307	6688564	-0.077147	-0.104239	-0.052856	-0.038888
CM009182.2	3	6668006	6755987	-0.112823	-0.185114	-0.07927	-0.062895
CM009182.2	3	6685253	6822081	0.008123	0.011408	0.00625	0.003251
CM009182.2	3	6715001	6836453	0.052703	0.083884	0.045422	0.023594
CM009182.2	3	6778865	6929330	0.080134	0.126733	0.065526	0.043298
CM009182.2	3	6829935	7092837	0.204729	0.223397	0.141294	0.103636
CM009182.2	3	6851469	7361401	0.16571	0.156568	0.101569	0.072064
CM009182.2	3	7066984	7420222	0.168732	0.166575	0.117904	0.070825
CM009182.2	3	7352536	7429194	0.106069	0.149509	0.090509	0.051783
CM009182.2	3	7406174	7484110	0.024212	0.032555	0.019654	0.009478
CM009182.2	3	7424058	7519859	-0.033603	-0.038907	-0.026503	-0.020998
CM009182.2	3	7469299	7566670	0.031313	0.028657	0.022984	0.016028
CM009182.2	3	7505101	7593667	0.24048	0.217111	0.181582	0.140569
CM009182.2	3	7559394	7672790	0.316425	0.197705	0.145276	0.164482
CM009182.2	3	7573518	7843149	0.169564	0.097985	0.068274	0.086969
CM009182.2	3	7618639	8180604	-0.054029	-0.021351	-0.016114	-0.028048
CM009182.2	3	7748907	8343924	0.115586	0.039239	0.03295	0.04315
CM009182.2	3	8098411	8502444	0.161152	0.05222	0.043442	0.065475
CM009182.2	3	8279727	8646616	0.168567	0.071384	0.055138	0.074916
CM009182.2	3	8439279	8695737	0.028168	0.016266	0.011509	0.012821
CM009182.2	3	8531450	8735854	0.003061	0.002126	0.001525	0.000954
CM009182.2	3	8666643	8794923	0.131828	0.119595	0.088664	0.063267
CM009182.2	3	8714239	8849813	0.232679	0.168163	0.133601	0.117066
CM009182.2	3	8753597	8928686	-0.012999	-0.010195	-0.006741	0.003578
CM009182.2	3	8827325	9168747	-0.175535	-0.146019	-0.090306	-0.077164
CM009182.2	3	8901827	9180666	-0.135594	-0.100658	-0.06668	-0.057651
CM009182.2	3	8943314	9201461	-0.135246	-0.094311	-0.063231	-0.056586
CM009182.2	3	9174515	9425031	-0.160424	-0.116673	-0.07347	-0.070625
CM009182.2	3	9197285	9648799	-0.099063	-0.068334	-0.044151	-0.034964
CM009182.2	3	9290076	9707711	-0.035201	-0.0177	-0.013031	-0.006225
CM009182.2	3	9501902	9825221	0.064751	0.018339	0.015226	0.028263
CM009182.2	3	9681011	9912750	-0.041667	-0.010563	-0.008855	-0.012182
CM009182.2	3	9764791	10130436	-0.061424	-0.015799	-0.012918	-0.014796
CM009182.2	3	9839907	10281243	-0.052803	-0.012735	-0.010575	-0.018648
CM009182.2	3	9999987	10477262	-0.078282	-0.019198	-0.015624	-0.043841
CM009182.2	3	10229292	10523798	-0.062092	-0.017663	-0.013872	-0.021309
CM009182.2	3	10400356	10664802	0.101742	0.056139	0.037986	0.027664
CM009182.2	3	10511688	10809399	0.427674	0.241064	0.181984	0.133968
CM009182.2	3	10543719	11046333	0.389513	0.171961	0.136513	0.244204
CM009182.2	3	10713227	11268616	0.123724	0.039424	0.031637	0.057489
CM009182.2	3	10961082	11351654	-0.080077	-0.024809	-0.02045	-0.04812
CM009182.2	3	11147312	11428061	-0.006129	-0.003412	-0.002502	-0.013329
CM009182.2	3	11302896	11528262	0.283533	0.137916	0.107353	0.152144
CM009182.2	3	11388717	11827825	0.336239	0.092039	0.075501	0.162855
CM009182.2	3	11486907	11922435	0.22065	0.056026	0.045382	0.102919
CM009182.2	3	11634216	11942893	0.07495	0.029061	0.023003	0.033548
CM009182.2	3	11873054	11968174	0.094174	0.109086	0.079436	0.041645
CM009182.2	3	11936584	11981071	0.153158	0.225051	0.168471	0.068544
CM009182.2	3	11955205	12137775	-0.039784	-0.035577	-0.025453	-0.018318
CM009182.2	3	11971598	12151743	-0.076227	-0.057296	-0.040009	-0.033395
CM009182.2	3	12131402	12200220	-0.134312	-0.088609	-0.060733	-0.055627
CM009182.2	3	12144032	12218597	-0.455384	-0.356707	-0.205357	-0.249869
CM009182.2	3	12178797	12237470	-0.304016	-0.261891	-0.150676	-0.187061
CM009182.2	3	12211286	12287877	-0.291943	-0.284746	-0.150736	-0.187251
CM009182.2	3	12227399	12482795	0.027831	0.020637	0.013459	0.006333
CM009182.2	3	12270503	12499972	0.063635	0.031333	0.02389	0.014578
CM009182.2	3	12295431	12516057	0.211147	0.106003	0.084547	0.075883
CM009182.2	3	12490705	12544292	0.478723	0.253735	0.216101	0.155872
CM009182.2	3	12511754	12608837	0.664646	0.455413	0.387593	0.21192
CM009182.2	3	12520090	12671700	0.445021	0.324945	0.254441	0.175423
CM009182.2	3	12598273	12745869	0.196922	0.154342	0.109501	0.097389
CM009182.2	3	12667224	12792396	-0.003443	-0.002697	-0.001776	-0.001212
CM009182.2	3	12719915	12820903	0.055391	0.037844	0.026775	0.024381
CM009182.2	3	12786201	12874311	0.104707	0.059476	0.042721	0.044986
CM009182.2	3	12806416	13014331	0.27691	0.145489	0.110912	0.137081
CM009182.2	3	12853948	13142325	0.222122	0.088892	0.070081	0.087047
CM009182.2	3	12902633	13223603	0.033985	0.013547	0.010452	0.012247
CM009182.2	3	13084148	13288113	0.016798	0.006781	0.00531	0.007092
CM009182.2	3	13172075	13401142	0.004588	0.00186	0.001456	0.001963
CM009182.2	3	13258953	13516786	-0.093058	-0.047349	-0.033893	-0.039251
CM009182.2	3	13366420	13567475	-0.189908	-0.137347	-0.088172	-0.094639
CM009182.2	3	13460021	13657494	-0.259412	-0.197365	-0.124395	-0.151319
CM009182.2	3	13546698	13701612	-0.266157	-0.188608	-0.116024	-0.154761
CM009182.2	3	13593551	13750324	-0.406749	-0.265639	-0.164348	-0.200954
CM009182.2	3	13687430	13823110	-0.468406	-0.369297	-0.217222	-0.246615
CM009182.2	3	13713286	13909962	-0.402312	-0.332875	-0.200076	-0.214783
CM009182.2	3	13762162	13975420	0.002896	0.001772	0.001272	0.001163
CM009182.2	3	13856022	14088391	0.008446	0.003491	0.002731	0.003865
CM009182.2	3	13939135	14175408	-0.283466	-0.10446	-0.080908	-0.153868
CM009182.2	3	14032452	14451060	0.174369	0.064795	0.052882	0.123926
CM009182.2	3	14142240	14636838	0.201831	0.060061	0.050637	0.10827
CM009182.2	3	14396526	14788237	0.219622	0.061724	0.051499	0.112385
CM009182.2	3	14560842	14974614	-0.16551	-0.043628	-0.034387	-0.075578
CM009182.2	3	14742936	15105193	-0.085314	-0.025932	-0.019789	-0.047437
CM009182.2	3	14905924	15220113	-0.084124	-0.029548	-0.022338	-0.040018
CM009182.2	3	15034282	15264417	-0.024617	-0.008816	-0.006922	-0.01361
CM009182.2	3	15135921	15371920	-0.015667	-0.005744	-0.004271	-0.009398
CM009182.2	3	15259445	15487195	-0.001254	-0.000477	-0.000347	-0.000671
CM009182.2	3	15302923	15576640	-0.290348	-0.081446	-0.064251	-0.133055
CM009182.2	3	15422126	15633432	-0.279469	-0.088685	-0.068564	-0.092791
CM009182.2	3	15528804	15696497	-0.018614	-0.007784	-0.005889	-0.007038
CM009182.2	3	15601147	15747618	0.091552	0.052942	0.036399	0.048496
CM009182.2	3	15661082	15773264	0.251166	0.127984	0.093591	0.118021
CM009182.2	3	15733952	15890369	0.128913	0.062675	0.04392	0.049685
CM009182.2	3	15764876	15968823	-0.017404	-0.007262	-0.005334	-0.005231
CM009182.2	3	15869363	15989579	0.192399	0.091287	0.066754	0.088172
CM009182.2	3	15895649	16004260	0.391001	0.224565	0.175428	0.159818
CM009182.2	3	15980761	16024360	0.262617	0.240442	0.180942	0.089144
CM009182.2	3	15994690	16132600	0.102828	0.142601	0.099439	0.036401
CM009182.2	3	16012296	16167553	0.074985	0.112548	0.063492	0.028754
CM009182.2	3	16054842	16179157	-0.282803	-0.425727	-0.20418	-0.150691
CM009182.2	3	16156508	16239342	-0.54338	-0.60566	-0.313116	-0.338788
CM009182.2	3	16172452	16272459	-0.57264	-0.478682	-0.267329	-0.36426
CM009182.2	3	16234909	16293339	-0.345903	-0.247012	-0.152112	-0.189776
CM009182.2	3	16246797	16318450	-0.284858	-0.225061	-0.136704	-0.145092
CM009182.2	3	16277852	16401210	-0.356521	-0.391305	-0.182949	-0.195109
CM009182.2	3	16303466	16413325	-0.187324	-0.239449	-0.102375	-0.105411
CM009182.2	3	16325442	16438562	0.182241	0.196774	0.100789	0.132413
CM009182.2	3	16405514	16449526	0.438035	0.272187	0.204845	0.248522
CM009182.2	3	16434498	16576509	0.099546	0.067723	0.0472	0.069148
CM009182.2	3	16443732	16616927	-0.166832	-0.126024	-0.081353	-0.092478
CM009182.2	3	16551993	16685288	-0.143362	-0.112916	-0.067529	-0.076344
CM009182.2	3	16597167	16723161	-0.023357	-0.018065	-0.011192	-0.013393
CM009182.2	3	16674631	17409341	0.005846	0.00477	0.003135	0.005781
CM009182.2	3	16693102	17447330	0.068994	0.05704	0.041441	0.041347
CM009182.2	3	16744573	17492345	0.027863	0.02721	0.01923	0.018997
CM009182.2	3	17423671	17566227	0.057295	0.048213	0.034069	0.031333
CM009182.2	3	17472363	17630892	0.09134	0.055883	0.041706	0.041846
CM009182.2	3	17521947	17661996	-0.053438	-0.028478	-0.020729	-0.025877
CM009182.2	3	17597010	17720751	-0.088589	-0.0526	-0.038399	-0.046243
CM009182.2	3	17644763	17800084	-0.012222	-0.006195	-0.004735	-0.006735
CM009182.2	3	17701938	17887415	0.198799	0.090049	0.071432	0.101655
CM009182.2	3	17742284	18025665	0.263266	0.107169	0.085257	0.125827
CM009182.2	3	17841507	18080530	-0.099708	-0.05467	-0.039292	-0.04759
CM009182.2	3	17893387	18137887	0.088824	0.05411	0.038804	0.047424
CM009182.2	3	18070884	18223142	0.123123	0.094056	0.062791	0.066309
CM009182.2	3	18102536	18404677	0.147194	0.099999	0.067387	0.059858
CM009182.2	3	18149218	18431802	-0.194408	-0.137457	-0.088168	-0.073536
CM009182.2	3	18290088	18530629	-0.022809	-0.012422	-0.009223	-0.010203
CM009182.2	3	18417871	19093951	-0.132931	-0.065412	-0.048036	-0.066294
CM009182.2	3	18487555	19277468	-0.025385	-0.012073	-0.00914	-0.011219
CM009182.2	3	19046620	19366651	0.124821	0.063758	0.049287	0.057596
CM009182.2	3	19231665	19533928	0.186785	0.078598	0.063715	0.084545
CM009182.2	3	19310236	19588756	0.188254	0.097671	0.077079	0.102151
CM009182.2	3	19421499	19600561	0.322631	0.189427	0.143353	0.208303
CM009182.2	3	19583270	19674927	0.507302	0.325813	0.248352	0.35872
CM009182.2	3	19595543	19703718	0.467742	0.347602	0.240795	0.309774
CM009182.2	3	19658270	19727965	0.128773	0.110332	0.069111	0.070081
CM009182.2	3	19695280	19737603	0.005725	0.003975	0.002781	0.004876
CM009182.2	3	19722982	19769271	0.015204	0.009019	0.006469	0.007183
CM009182.2	3	19731515	19880710	0.173812	0.093506	0.070196	0.066171
CM009182.2	3	19747129	20003924	-0.009451	-0.004201	-0.003119	-0.004523
CM009182.2	3	19830051	20186630	-0.040328	-0.014414	-0.01096	-0.020733
CM009182.2	3	19932635	20359230	-0.066601	-0.017899	-0.014242	-0.036086
CM009182.2	3	20099159	20707473	-0.067566	-0.013497	-0.011157	-0.030581
CM009182.2	3	20276560	21037283	-0.102617	-0.017633	-0.014888	-0.046678
CM009182.2	3	20569984	21316000	-0.109478	-0.017993	-0.015439	-0.041156
CM009182.2	3	20891356	22015832	-0.060136	-0.010134	-0.008765	-0.022051
CM009182.2	3	21230005	22066829	0.101503	0.023876	0.020248	0.020487
CM009182.2	3	21411113	22135471	0.065359	0.02757	0.021804	0.011205
CM009182.2	3	22062605	22284243	0.198269	0.085662	0.070514	0.036169
CM009182.2	3	22078759	22435114	0.149063	0.055146	0.045411	0.067482
CM009182.2	3	22223224	22542542	0.060666	0.024432	0.019269	0.026913
CM009182.2	3	22351575	22631287	-0.023295	-0.010437	-0.007791	-0.009822
CM009182.2	3	22487384	22714698	0.019836	0.010154	0.007626	0.007852
CM009182.2	3	22587128	22760527	-0.014197	-0.007809	-0.005987	-0.005883
CM009182.2	3	22682949	22873635	0.042796	0.019905	0.015616	0.016071
CM009182.2	3	22739900	23023983	0.139247	0.047586	0.038695	0.044138
CM009182.2	3	22808436	23218429	0.057196	0.013651	0.011239	0.014092
CM009182.2	3	22920904	23373945	-0.05989	-0.014827	-0.01181	-0.022504
CM009182.2	3	23134342	23748174	-0.115695	-0.031437	-0.025308	-0.037007
CM009182.2	3	23302112	23807260	-0.081908	-0.028563	-0.02294	-0.022749
CM009182.2	3	23670296	23888283	-0.02941	-0.012544	-0.00974	-0.003248
CM009182.2	3	23790319	24019605	-0.107936	-0.052862	-0.038936	-0.054801
CM009182.2	3	23826698	24193947	-0.106233	-0.039171	-0.030034	-0.049093
CM009182.2	3	23957086	24346170	-0.151053	-0.053701	-0.041587	-0.071849
CM009182.2	3	24117119	24469334	-0.143891	-0.054993	-0.042574	-0.071853
CM009182.2	3	24279618	24598701	-0.105886	-0.041564	-0.031556	-0.052359
CM009182.2	3	24408868	24741656	0.092695	0.030403	0.024067	0.045052
CM009182.2	3	24547105	24890291	0.182788	0.061554	0.048345	0.096291
CM009182.2	3	24673151	25046119	0.104751	0.033962	0.026762	0.051579
CM009182.2	3	24813045	25211332	0.026349	0.007013	0.005669	0.010859
CM009182.2	3	24986451	25428732	-0.143245	-0.034247	-0.02748	-0.061692
CM009182.2	3	25115278	25595341	-0.087847	-0.019492	-0.015911	-0.039599
CM009182.2	3	25309677	25782861	-0.224779	-0.054255	-0.042863	-0.102814
CM009182.2	3	25512133	25943136	-0.005558	-0.001404	-0.001142	-0.002237
CM009182.2	3	25705414	26046922	0.155215	0.052752	0.041482	0.068389
CM009182.2	3	25877524	26235163	-0.022093	-0.008603	-0.006531	-0.0098
CM009182.2	3	25999620	26416037	-0.1151	-0.037074	-0.029088	-0.056229
CM009182.2	3	26120722	26599733	-0.066283	-0.018939	-0.01524	-0.032288
CM009182.2	3	26346715	26622686	0.044888	0.016472	0.013284	0.020404
CM009182.2	3	26548543	26725272	-0.050414	-0.030196	-0.022466	-0.022092
CM009182.2	3	26618451	26759789	0.052375	0.041058	0.025982	0.026165
CM009182.2	3	26686573	26827161	0.007211	0.005515	0.003462	0.003888
CM009182.2	3	26740331	26948502	-0.027334	-0.016085	-0.01091	-0.014541
CM009182.2	3	26815369	27109283	-0.054396	-0.024444	-0.018536	-0.025647
CM009182.2	3	26897913	27181580	-0.008417	-0.003729	-0.002805	-0.004274
CM009182.2	3	27049306	27330269	-0.142037	-0.059279	-0.045055	-0.067069
CM009182.2	3	27153988	27468902	-0.133148	-0.05339	-0.0418	-0.062535
CM009182.2	3	27250264	27590867	-0.077577	-0.030957	-0.024508	-0.032964
CM009182.2	3	27415763	27710401	-0.203926	-0.079381	-0.06127	-0.080016
CM009182.2	3	27556249	27846237	-0.240694	-0.078713	-0.062554	-0.102709
CM009182.2	3	27649313	27935999	-0.093199	-0.030546	-0.025054	-0.040196
CM009182.2	3	27784003	28318582	-0.095479	-0.035049	-0.028074	-0.046219
CM009182.2	3	27896147	28425762	-0.043039	-0.018544	-0.014217	-0.021576
CM009182.2	3	27985199	28543487	-0.132075	-0.064097	-0.047153	-0.066644
CM009182.2	3	28377059	28651293	-0.057129	-0.028271	-0.021087	-0.026712
CM009182.2	3	28471853	28718091	-0.034231	-0.015952	-0.011812	-0.015477
CM009182.2	3	28603827	28798976	-0.193199	-0.089198	-0.064436	-0.091724
CM009182.2	3	28693374	28928257	-0.140195	-0.078662	-0.057234	-0.068484
CM009182.2	3	28764907	29040892	-0.140302	-0.093656	-0.064557	-0.072157
CM009182.2	3	28830821	29089734	-0.240637	-0.206558	-0.121897	-0.138361
CM009182.2	3	29008554	29186726	-0.310905	-0.191084	-0.122278	-0.169503
CM009182.2	3	29055245	29275841	-0.15177	-0.079799	-0.054392	-0.061151
CM009182.2	3	29143374	29376609	0.027568	0.013735	0.010076	0.008399
CM009182.2	3	29251574	29457973	-0.09918	-0.048843	-0.035857	-0.038031
CM009182.2	3	29330979	29586103	-0.341476	-0.131056	-0.098863	-0.166187
CM009182.2	3	29419987	29705349	-0.249912	-0.089707	-0.069117	-0.130749
CM009182.2	3	29502070	29915594	-0.115811	-0.035237	-0.028514	-0.060567
CM009182.2	3	29640569	30289593	0.006349	0.002085	0.001711	0.002392
CM009182.2	3	29856353	30377792	0.035129	0.013071	0.010382	0.019104
CM009182.2	3	29962442	30515970	0.200654	0.057038	0.048052	0.097033
CM009182.2	3	30327767	30697806	0.175328	0.050347	0.041449	0.08833
CM009182.2	3	30432549	30826403	0.152627	0.039972	0.033317	0.066722
CM009182.2	3	30610428	30942073	0.200072	0.061606	0.050335	0.089036
CM009182.2	3	30772642	30958104	0.063173	0.029517	0.023028	0.02401
CM009182.2	3	30909555	30997936	-0.123561	-0.0906	-0.0625	-0.052333
CM009182.2	3	30952324	31012188	-0.350732	-0.380963	-0.199181	-0.192909
CM009182.2	3	30975498	31058869	-0.434671	-0.388067	-0.21587	-0.197604
CM009182.2	3	31005546	31095325	0.069326	0.045468	0.033061	0.023101
CM009182.2	3	31048178	31117024	0.420307	0.386282	0.28541	0.210617
CM009182.2	3	31067826	31158093	0.453322	0.497044	0.357804	0.2739
CM009182.2	3	31108300	31177652	0.568999	0.568169	0.437935	0.352926
CM009182.2	3	31129469	31196150	0.412066	0.287789	0.215728	0.226379
CM009182.2	3	31164308	31359669	0.291057	0.160578	0.120005	0.147001
CM009182.2	3	31186782	31552204	-0.036558	-0.022046	-0.015567	-0.019015
CM009182.2	3	31203805	31570224	0.154813	0.098441	0.07497	0.062054
CM009182.2	3	31389794	31968121	0.061149	0.039573	0.028666	0.023202
CM009182.2	3	31560786	32056504	-0.043395	-0.023752	-0.017412	-0.017103
CM009182.2	3	31582741	32128984	-0.079423	-0.039687	-0.02914	-0.038325
CM009182.2	3	32002406	32227552	-0.045453	-0.01951	-0.014955	-0.022137
CM009182.2	3	32101805	32358768	0.055354	0.017862	0.014355	0.023089
CM009182.2	3	32175146	32517151	0.013981	0.003789	0.003118	0.006181
CM009182.2	3	32274421	32647433	0.146894	0.041886	0.034957	0.067249
CM009182.2	3	32454895	32806445	-0.261348	-0.085888	-0.067113	-0.142901
CM009182.2	3	32599990	32949689	-0.073768	-0.021401	-0.017417	-0.039333
CM009182.2	3	32713683	33089655	0.00177	0.000449	0.000378	0.000808
CM009182.2	3	32877791	33237730	-0.095785	-0.025176	-0.02094	-0.041085
CM009182.2	3	33031980	33324164	-0.179742	-0.05519	-0.044723	-0.083277
CM009182.2	3	33154297	33402583	-0.018224	-0.006717	-0.005291	-0.007669
CM009182.2	3	33289562	33539850	0.042349	0.017698	0.013142	0.019155
CM009182.2	3	33379991	33801547	0.203129	0.086935	0.066946	0.113256
CM009182.2	3	33487436	34034620	0.103667	0.02951	0.02333	0.060852
CM009182.2	3	33707212	34283927	0.16078	0.05835	0.042825	0.094124
CM009182.2	3	33951567	35027314	0.123721	0.081025	0.053507	0.071439
CM009182.2	3	34267207	35056502	0.066953	0.061163	0.040592	0.036442
CM009182.2	3	35007062	35456687	0.008381	0.009043	0.006095	0.004257
CM009182.2	3	35044146	35476440	-0.031709	-0.03013	-0.019838	-0.016516
CM009182.2	3	35073662	35508560	-0.011174	-0.009701	-0.006409	-0.0059
CM009182.2	3	35469831	35554517	-0.041813	-0.03107	-0.021297	-0.020975
CM009182.2	3	35489608	35980193	-0.048478	-0.032253	-0.024734	-0.020572
CM009182.2	3	35535933	36110222	-0.036041	-0.018366	-0.014329	-0.011813
CM009182.2	3	35713514	37179659	-0.078018	-0.020023	-0.016233	-0.026399
CM009183.2	4	177014	655365	0.109499	0.055074	0.03517	0.056549
CM009183.2	4	314709	821454	0.075085	0.036908	0.02576	0.046616
CM009183.2	4	411347	940336	0.054205	0.021368	0.01705	0.026954
CM009183.2	4	734501	1077992	0.204774	0.062095	0.052104	0.089995
CM009183.2	4	881893	1254257	0.077833	0.025154	0.019956	0.030953
CM009183.2	4	1026126	1450595	0.018202	0.008434	0.006145	0.016117
CM009183.2	4	1193547	1495427	-0.076357	-0.057216	-0.03686	-0.031075
CM009183.2	4	1417647	1560703	0.022564	0.019843	0.013449	0.01703
CM009183.2	4	1465296	1670601	0.083241	0.04677	0.035897	0.04482
CM009183.2	4	1527285	1784681	0.098592	0.042343	0.033976	0.042017
CM009183.2	4	1633661	1897140	0.122085	0.057392	0.046225	0.063738
CM009183.2	4	1738975	2000559	0.262669	0.13342	0.105532	0.142361
CM009183.2	4	1831832	3113371	0.122817	0.059397	0.043993	0.069159
CM009183.2	4	1959201	3315064	-0.056235	-0.022315	-0.016529	-0.025425
CM009183.2	4	2084423	3394231	-0.200697	-0.072762	-0.054897	-0.096995
CM009183.2	4	3238479	4193888	-0.115285	-0.012857	-0.011611	-0.047486
CM009183.2	4	3352085	4365000	-0.112866	-0.013294	-0.011968	-0.04637
CM009183.2	4	4108510	4551598	-0.115463	-0.031076	-0.025299	-0.050065
CM009183.2	4	4295586	4795566	-0.216921	-0.061791	-0.04831	-0.087392
CM009183.2	4	4408769	4922424	-0.174028	-0.041019	-0.033403	-0.063795
CM009183.2	4	4635181	5166241	-0.202889	-0.05341	-0.042936	-0.083221
CM009183.2	4	4882770	5381155	-0.259059	-0.078114	-0.0615	-0.132818
CM009183.2	4	5012328	5717971	-0.120594	-0.021574	-0.0181	-0.06658
CM009183.2	4	5308681	5922766	-0.037855	-0.007927	-0.006589	-0.02129
CM009183.2	4	5434006	6071220	-0.037426	-0.006641	-0.005559	-0.017225
CM009183.2	4	5825169	6194019	0.171638	0.060142	0.048354	0.095042
CM009183.2	4	6014747	6394733	0.150049	0.058413	0.04581	0.097906
CM009183.2	4	6130541	6475907	0.320923	0.132942	0.106946	0.214067
CM009183.2	4	6300602	6580810	0.312843	0.147517	0.115466	0.217075
CM009183.2	4	6438100	6671296	0.271345	0.127491	0.098697	0.180792
CM009183.2	4	6510823	6808879	0.103476	0.037666	0.029093	0.059612
CM009183.2	4	6618154	6951630	0.040957	0.013028	0.010204	0.020107
CM009183.2	4	6747491	7154693	0.009843	0.00306	0.002397	0.005354
CM009183.2	4	6878083	7285574	0.101218	0.03768	0.029763	0.048906
CM009183.2	4	7023089	7435296	0.075708	0.025693	0.020381	0.038213
CM009183.2	4	7218176	7574543	0.193622	0.071698	0.057191	0.103441
CM009183.2	4	7354642	7730542	0.106113	0.033266	0.026927	0.045404
CM009183.2	4	7508186	7882352	-0.032532	-0.011186	-0.008849	-0.015036
CM009183.2	4	7635599	8078517	-0.073301	-0.022949	-0.018408	-0.032659
CM009183.2	4	7796270	8303247	-0.07627	-0.020284	-0.016425	-0.028749
CM009183.2	4	7993277	8422201	0.049432	0.014918	0.012278	0.019879
CM009183.2	4	8191714	8536877	0.160546	0.064678	0.053194	0.071616
CM009183.2	4	8373646	8610406	0.083074	0.041489	0.032871	0.037141
CM009183.2	4	8455914	8717484	-0.005778	-0.002808	-0.002123	-0.008605
CM009183.2	4	8557268	8831969	-0.038508	-0.019513	-0.014145	-0.022788
CM009183.2	4	8674846	8985224	-0.034451	-0.018229	-0.013338	-0.024172
CM009183.2	4	8789994	9111279	-0.03601	-0.01374	-0.010807	-0.017017
CM009183.2	4	8916718	9205849	-0.165051	-0.075317	-0.055896	-0.083836
CM009183.2	4	9038603	9377647	-0.187086	-0.080871	-0.060292	-0.102955
CM009183.2	4	9142199	9526176	-0.132154	-0.051964	-0.039916	-0.06786
CM009183.2	4	9306531	9659293	-0.106404	-0.03588	-0.028384	-0.049927
CM009183.2	4	9456049	9881086	0.29082	0.09522	0.080662	0.138108
CM009183.2	4	9584349	10221008	0.293328	0.068871	0.061031	0.126959
CM009183.2	4	9724566	10485347	0.060287	0.009999	0.008877	0.017981
CM009183.2	4	10061941	10634078	0.08457	0.015827	0.013834	0.032736
CM009183.2	4	10389121	10793685	0.081448	0.021176	0.017623	0.034844
CM009183.2	4	10562542	10918248	0.077151	0.022126	0.018088	0.030765
CM009183.2	4	10748140	11050666	0.044477	0.012432	0.010186	0.016109
CM009183.2	4	10858523	11199689	0.175917	0.043489	0.03718	0.055838
CM009183.2	4	10978017	11330185	0.150746	0.042094	0.03565	0.056584
CM009183.2	4	11155023	11438436	0.047009	0.017655	0.014135	0.019553
CM009183.2	4	11267619	11627938	-0.019966	-0.010147	-0.007734	-0.00853
CM009183.2	4	11362001	11734216	-0.180059	-0.093596	-0.069603	-0.076858
CM009183.2	4	11477386	11752041	-0.054684	-0.035753	-0.026608	-0.023556
CM009183.2	4	11724462	11993953	-0.101731	-0.080148	-0.055082	-0.054225
CM009183.2	4	11741757	12037870	0.090937	0.052015	0.039755	0.0347
CM009183.2	4	11765052	12069319	-0.061901	-0.038616	-0.026102	-0.040249
CM009183.2	4	12007322	12095278	0.073461	0.053251	0.035185	0.047406
CM009183.2	4	12048942	12108402	0.317905	0.269442	0.183364	0.210058
CM009183.2	4	12086298	12123805	0.631368	0.406081	0.331366	0.353654
CM009183.2	4	12104629	12141414	0.43893	0.259404	0.204928	0.22198
CM009183.2	4	12116973	12173469	-0.022696	-0.017812	-0.011914	-0.003569
CM009183.2	4	12130339	12205319	-0.139235	-0.098663	-0.065933	-0.064695
CM009183.2	4	12156087	12280554	-0.281338	-0.224843	-0.140402	-0.153112
CM009183.2	4	12192721	12308995	-0.493206	-0.563845	-0.272919	-0.33266
CM009183.2	4	12218014	12405524	-0.53154	-0.643841	-0.298651	-0.367142
CM009183.2	4	12299686	12463101	-0.159017	-0.099701	-0.067813	-0.082242
CM009183.2	4	12346290	12531983	-0.07296	-0.034623	-0.026043	-0.038929
CM009183.2	4	12435139	12681580	0.103146	0.047139	0.037456	0.054064
CM009183.2	4	12499933	12720414	0.311003	0.135164	0.116959	0.074675
CM009183.2	4	12653202	12788118	0.109369	0.055477	0.043821	0.023596
CM009183.2	4	12718275	12906067	0.093485	0.040449	0.0324	0.030133
CM009183.2	4	12739023	12997454	0.06317	0.028429	0.021973	0.028286
CM009183.2	4	12828841	13097530	-0.01583	-0.006759	-0.005188	-0.012313
CM009183.2	4	12964726	13220961	-0.040714	-0.016942	-0.013024	-0.024781
CM009183.2	4	13020431	13436712	-0.001597	-0.000525	-0.000413	-0.00597
CM009183.2	4	13148245	13609930	-0.03009	-0.009559	-0.007501	-0.013397
CM009183.2	4	13326884	13753830	0.25472	0.089432	0.072137	0.120731
CM009183.2	4	13565552	13910381	0.375565	0.152212	0.119372	0.21352
CM009183.2	4	13666493	13995017	0.193121	0.082009	0.062846	0.101607
CM009183.2	4	13816144	14030163	0.083121	0.039443	0.030119	0.047533
CM009183.2	4	13980642	14235354	0.120249	0.071118	0.052954	0.071957
CM009183.2	4	14010611	14308680	0.189195	0.104593	0.080282	0.098133
CM009183.2	4	14201828	14452558	-0.072057	-0.031837	-0.024141	-0.032731
CM009183.2	4	14280986	14660209	0.087872	0.022381	0.018483	0.037743
CM009183.2	4	14401400	15011621	0.213318	0.044637	0.037945	0.097009
CM009183.2	4	14526721	15156684	0.144773	0.030915	0.026024	0.051989
CM009183.2	4	14798889	15308109	-0.119127	-0.032793	-0.026074	-0.045222
CM009183.2	4	15125663	15454511	-0.016195	-0.007134	-0.005419	-0.007165
CM009183.2	4	15232088	15604292	0.107263	0.037223	0.030274	0.045634
CM009183.2	4	15380656	15775656	0.004682	0.0016	0.001265	0.001989
CM009183.2	4	15539742	15921287	-0.007372	-0.00263	-0.002076	-0.003247
CM009183.2	4	15695999	16037362	-0.008456	-0.00342	-0.002666	-0.002714
CM009183.2	4	15854551	16149951	0.026399	0.010794	0.008573	0.01307
CM009183.2	4	15986133	16267481	0.105519	0.043262	0.034245	0.051853
CM009183.2	4	16095806	16305885	-0.00478	-0.00242	-0.001823	-0.003496
CM009183.2	4	16203588	16514974	0.031311	0.020452	0.014588	0.013525
CM009183.2	4	16284765	16647125	0.022399	0.012339	0.008904	0.010303
CM009183.2	4	16422599	16787046	0.037945	0.016635	0.012319	0.017738
CM009183.2	4	16579585	17015885	0.085272	0.029655	0.023124	0.036952
CM009183.2	4	16714136	17190189	0.099545	0.033671	0.027206	0.043461
CM009183.2	4	16916705	17361366	0.023542	0.008227	0.006332	0.010699
CM009183.2	4	17139970	17545874	0.071448	0.019389	0.015656	0.035894
CM009183.2	4	17292315	17622151	-0.061886	-0.017998	-0.014714	-0.029642
CM009183.2	4	17463564	17639882	0.057793	0.027441	0.02104	0.025884
CM009183.2	4	17591588	17655634	0.201805	0.147522	0.105197	0.113349
CM009183.2	4	17633683	17706362	0.084389	0.081654	0.050144	0.053953
CM009183.2	4	17643663	17814580	-0.07121	-0.057531	-0.035164	-0.041199
CM009183.2	4	17666623	17911587	0.126934	0.0608	0.045635	0.061462
CM009183.2	4	17778635	18101152	0.037027	0.013392	0.010447	0.016832
CM009183.2	4	17858323	18221427	-0.249801	-0.082483	-0.061422	-0.109646
CM009183.2	4	17980556	18364691	-0.049097	-0.020126	-0.014783	-0.023235
CM009183.2	4	18176191	18516884	-0.069997	-0.033932	-0.024627	-0.03359
CM009183.2	4	18355054	18589607	-0.040365	-0.016513	-0.01224	-0.020291
CM009183.2	4	18434468	18703979	-0.016118	-0.005574	-0.00443	-0.007409
CM009183.2	4	18582010	18858418	-0.106779	-0.035554	-0.02806	-0.043252
CM009183.2	4	18639537	19026551	0.162754	0.049815	0.040871	0.076165
CM009183.2	4	18802178	19215439	-0.125137	-0.048258	-0.03771	-0.068612
CM009183.2	4	18948325	19401663	-0.067481	-0.023141	-0.018325	-0.036946
CM009183.2	4	19171218	19526564	-0.262874	-0.080866	-0.063168	-0.129659
CM009183.2	4	19315800	19596172	0.006326	0.001982	0.001565	0.005712
CM009183.2	4	19488329	19684575	-0.025164	-0.011086	-0.008262	-0.009631
CM009183.2	4	19565802	19840032	0.101274	0.037188	0.030242	0.05144
CM009183.2	4	19661865	20023009	0.188308	0.062565	0.052725	0.089222
CM009183.2	4	19744588	20110826	0.158949	0.060132	0.048465	0.079451
CM009183.2	4	19912131	20262323	0.031501	0.011584	0.009032	0.016448
CM009183.2	4	20062477	20426716	0.058027	0.017624	0.014389	0.03118
CM009183.2	4	20195176	20625176	-0.08593	-0.019606	-0.016258	-0.027997
CM009183.2	4	20319634	20816751	-0.009187	-0.002099	-0.001758	-0.000618
CM009183.2	4	20505382	21037408	-0.046303	-0.012526	-0.010304	-0.02022
CM009183.2	4	20749021	21256632	-0.092193	-0.025971	-0.020882	-0.042203
CM009183.2	4	20921665	21388491	-0.145248	-0.039151	-0.031193	-0.066614
CM009183.2	4	21142171	21674890	0.086381	0.02384	0.018984	0.036421
CM009183.2	4	21321632	21903224	0.115879	0.023534	0.019503	0.044123
CM009183.2	4	21487858	22016314	0.023039	0.004696	0.003878	0.008523
CM009183.2	4	21793052	22189714	0.031622	0.007285	0.005992	0.010968
CM009183.2	4	21976708	22297753	0.05089	0.015417	0.012485	0.02074
CM009183.2	4	22085928	22506719	0.113969	0.028834	0.023893	0.050214
CM009183.2	4	22245558	22644108	-0.015716	-0.004877	-0.003959	-0.008217
CM009183.2	4	22416955	22845328	0.025833	0.008964	0.00704	0.014181
CM009183.2	4	22561928	23033018	0.027476	0.008532	0.006954	0.01601
CM009183.2	4	22755777	23184525	0.145267	0.046401	0.038441	0.083459
CM009183.2	4	22951887	23309807	0.117868	0.043705	0.034717	0.068261
CM009183.2	4	23092908	23464407	0.048443	0.015962	0.01262	0.024011
CM009183.2	4	23241598	23608435	-0.219659	-0.093173	-0.065151	-0.107232
CM009183.2	4	23380382	23733368	-0.188702	-0.072944	-0.052099	-0.097317
CM009183.2	4	23533563	23901773	-0.148622	-0.04934	-0.036682	-0.080977
CM009183.2	4	23670703	24035975	-0.150724	-0.041295	-0.032086	-0.074022
CM009183.2	4	23813750	24156165	0.012128	0.003354	0.00269	0.005474
CM009183.2	4	23955992	24335940	0.089612	0.026031	0.021237	0.041238
CM009183.2	4	24083884	24476770	0.175527	0.055327	0.045123	0.082006
CM009183.2	4	24231458	24601092	-0.084653	-0.02576	-0.020176	-0.034601
CM009183.2	4	24431284	24825337	-0.128526	-0.041781	-0.032873	-0.057128
CM009183.2	4	24534610	24924655	-0.129941	-0.04404	-0.034667	-0.057563
CM009183.2	4	24740830	25066479	0.101599	0.037782	0.029372	0.051375
CM009183.2	4	24855228	25184757	0.379866	0.122637	0.099538	0.225797
CM009183.2	4	25003145	25406045	0.278678	0.075683	0.059046	0.147601
CM009183.2	4	25121683	25612221	-1.1e-05	-3e-06	-2e-06	0.00059
CM009183.2	4	25323934	25642429	-0.06223	-0.021051	-0.016707	-0.020572
CM009183.2	4	25551880	26035260	-0.111388	-0.027769	-0.021306	-0.036859
CM009183.2	4	25630743	26191194	0.031601	0.008699	0.006791	0.015649
CM009183.2	4	25765132	26359430	0.003193	0.001047	0.000828	0.001636
CM009183.2	4	26106000	26539682	0.062313	0.024626	0.019337	0.033306
CM009183.2	4	26273191	26702714	-0.047148	-0.017966	-0.014008	-0.022825
CM009183.2	4	26447309	26906456	-0.032652	-0.009457	-0.00774	-0.013699
CM009183.2	4	26632394	27015575	0.030651	0.008544	0.0071	0.012567
CM009183.2	4	26807083	27180230	0.050299	0.013854	0.011499	0.020438
CM009183.2	4	26971346	27389812	0.045082	0.010577	0.008873	0.018398
CM009183.2	4	27093463	27617935	0.136046	0.031543	0.026185	0.057348
CM009183.2	4	27290142	27754793	0.086143	0.024172	0.019562	0.042485
CM009183.2	4	27518673	27806934	0.047619	0.020687	0.015741	0.024678
CM009183.2	4	27687734	27952458	-0.166296	-0.086051	-0.06073	-0.093966
CM009183.2	4	27788727	29010706	-0.348302	-0.269214	-0.145624	-0.203304
CM009183.2	4	27910254	29040989	-0.490228	-0.576514	-0.217387	-0.290594
CM009183.2	4	29002046	29097523	-0.594036	-0.393429	-0.193449	-0.353229
CM009183.2	4	29015981	30027883	-0.376219	-0.106063	-0.081999	-0.189344
CM009183.2	4	29054596	30240870	-0.076802	-0.021174	-0.017346	-0.036073
CM009183.2	4	29228895	30505888	-0.060695	-0.014084	-0.012046	-0.028586
CM009184.2	5	40860	620529	-0.355577	-0.064913	-0.053418	-0.131264
CM009184.2	5	278150	946568	-0.548136	-0.125787	-0.098213	-0.250377
CM009184.2	5	473448	1152519	-0.340221	-0.097666	-0.076465	-0.199667
CM009184.2	5	664548	2079442	-0.190989	-0.081367	-0.059277	-0.115468
CM009184.2	5	1074248	2201634	0.166298	0.066882	0.053383	0.081516
CM009184.2	5	1208014	3149926	-0.036767	-0.011183	-0.009127	-0.015695
CM009184.2	5	2121009	3327021	-0.042565	-0.012073	-0.009837	-0.017252
CM009184.2	5	3053188	3463285	0.015494	0.004853	0.003918	0.006592
CM009184.2	5	3232006	3584089	0.030017	0.010656	0.008393	0.013955
CM009184.2	5	3406647	3737763	0.014459	0.005369	0.004264	0.005806
CM009184.2	5	3526335	3960107	-0.054896	-0.014976	-0.012299	-0.023023
CM009184.2	5	3659862	4188109	-0.221219	-0.049416	-0.04141	-0.093382
CM009184.2	5	3835666	4353130	-0.178151	-0.04019	-0.033289	-0.066669
CM009184.2	5	4086844	4616224	-0.175735	-0.044072	-0.035539	-0.066475
CM009184.2	5	4254374	4809801	-0.243686	-0.056806	-0.046566	-0.099226
CM009184.2	5	4508364	5026145	-0.034109	-0.008647	-0.007406	-0.014147
CM009184.2	5	4750893	5145563	-0.040255	-0.012442	-0.010035	-0.017744
CM009184.2	5	4922490	5262149	0.044362	0.01502	0.011962	0.019386
CM009184.2	5	5091128	5479247	0.157991	0.062903	0.050461	0.067965
CM009184.2	5	5218929	5679145	0.125317	0.032969	0.028201	0.049187
CM009184.2	5	5418624	5928111	0.028188	0.00451	0.003954	0.008698
CM009184.2	5	5580342	6146976	-0.126163	-0.017962	-0.015518	-0.041456
CM009184.2	5	5791056	6366618	-0.000484	-8.1e-05	-7e-05	-0.003547
CM009184.2	5	6025310	6522579	-0.083691	-0.018964	-0.015671	-0.049679
CM009184.2	5	6284462	6651140	0.025611	0.00771	0.00608	0.010539
CM009184.2	5	6438820	6768361	0.033114	0.012298	0.009515	0.014595
CM009184.2	5	6600743	6875780	0.027318	0.010758	0.008354	0.012494
CM009184.2	5	6713969	7095989	0.088468	0.027963	0.02235	0.032795
CM009184.2	5	6837174	7331149	0.021028	0.005284	0.004253	0.008557
CM009184.2	5	7004138	7472056	-0.000447	-0.00011	-8.9e-05	-0.000212
CM009184.2	5	7218811	7777473	-0.027731	-0.006588	-0.00529	-0.013887
CM009184.2	5	7408607	7951517	-0.004589	-0.001294	-0.001014	-0.003805
CM009184.2	5	7641999	8123541	0.11659	0.034123	0.027501	0.055751
CM009184.2	5	7890882	8266339	0.064392	0.022568	0.018085	0.033406
CM009184.2	5	8022813	8408139	0.050063	0.018135	0.01441	0.024489
CM009184.2	5	8194488	8534683	-0.057721	-0.01895	-0.014652	-0.021462
CM009184.2	5	8342372	8718102	0.018333	0.005773	0.004513	0.011164
CM009184.2	5	8471208	9041082	0.087292	0.019043	0.015864	0.042049
CM009184.2	5	8613142	9246232	0.043661	0.011284	0.009165	0.023891
CM009184.2	5	8906538	9480176	-0.019201	-0.004766	-0.003857	-0.008558
CM009184.2	5	9192717	9651041	-0.064047	-0.017465	-0.014125	-0.029607
CM009184.2	5	9384053	9830295	-0.013155	-0.003322	-0.002695	-0.006008
CM009184.2	5	9564702	9986310	0.104601	0.030031	0.024566	0.048024
CM009184.2	5	9753005	10180708	-0.143201	-0.04376	-0.034723	-0.061981
CM009184.2	5	9894316	10340904	-0.109594	-0.03375	-0.025766	-0.044929
CM009184.2	5	10061697	10491188	0.032823	0.0113	0.008609	0.014412
CM009184.2	5	10265902	10712789	0.105539	0.034028	0.026091	0.043456
CM009184.2	5	10407253	10879048	-0.01913	-0.004959	-0.003936	-0.006657
CM009184.2	5	10608790	11084393	-0.102863	-0.022714	-0.018479	-0.042322
CM009184.2	5	10837900	11356116	-0.074633	-0.015118	-0.011884	-0.030553
CM009184.2	5	11006077	11632737	-0.150695	-0.030449	-0.02335	-0.063004
CM009184.2	5	11223391	11801370	-0.105714	-0.02233	-0.017822	-0.041002
CM009184.2	5	11545594	11971194	0.094259	0.030635	0.024379	0.049652
CM009184.2	5	11721152	12155669	0.173744	0.061985	0.048909	0.084536
CM009184.2	5	11859084	12328611	0.131283	0.036343	0.030478	0.066868
CM009184.2	5	12065120	12561725	0.053793	0.012856	0.010696	0.022215
CM009184.2	5	12227244	12708063	0.001161	0.000276	0.000229	0.002439
CM009184.2	5	12459018	12849095	-0.212079	-0.063628	-0.05052	-0.084586
CM009184.2	5	12650237	13100888	-0.150639	-0.040053	-0.032834	-0.063934
CM009184.2	5	12783198	13269971	-0.198188	-0.050886	-0.041381	-0.093337
CM009184.2	5	12944812	13384667	-0.045948	-0.012373	-0.010276	-0.019372
CM009184.2	5	13209434	13503634	-0.107732	-0.037598	-0.030045	-0.04638
CM009184.2	5	13342557	13609863	-0.161819	-0.045485	-0.037394	-0.06965
CM009184.2	5	13461995	13836933	-0.306723	-0.066266	-0.054028	-0.125082
CM009184.2	5	13547310	13981692	-0.257644	-0.052931	-0.043687	-0.093986
CM009184.2	5	13714073	14171614	-0.057497	-0.011442	-0.00965	-0.02017
CM009184.2	5	13894983	14361327	0.025757	0.005482	0.004673	0.01311
CM009184.2	5	14053230	14525599	0.120862	0.028013	0.024337	0.056472
CM009184.2	5	14281882	14630270	0.115461	0.038476	0.031725	0.059306
CM009184.2	5	14454767	14715841	0.169325	0.073478	0.058012	0.087463
CM009184.2	5	14582259	14836699	0.221796	0.078647	0.065847	0.10431
CM009184.2	5	14675421	15042861	0.05648	0.015198	0.012695	0.02454
CM009184.2	5	14765255	15176167	0.199981	0.057433	0.0475	0.092886
CM009184.2	5	14909698	15307617	0.241778	0.074987	0.06174	0.118122
CM009184.2	5	15121227	15591816	0.218271	0.076066	0.062363	0.105645
CM009184.2	5	15229487	15703275	-0.046178	-0.014174	-0.011405	-0.012225
CM009184.2	5	15472337	15847505	-0.072132	-0.02973	-0.022406	-0.033732
CM009184.2	5	15641718	15914839	0.052552	0.025941	0.01937	0.026127
CM009184.2	5	15746915	16030614	0.041823	0.0194	0.014625	0.019335
CM009184.2	5	15881993	16176422	-0.05105	-0.021557	-0.016362	-0.025332
CM009184.2	5	15956665	16300391	0.101468	0.035877	0.029187	0.048656
CM009184.2	5	16105320	16426777	0.069696	0.026183	0.020653	0.032426
CM009184.2	5	16231381	16549277	0.062635	0.017699	0.014481	0.025014
CM009184.2	5	16364749	16653465	-0.057745	-0.0185	-0.014603	-0.024008
CM009184.2	5	16486445	16732114	0.198882	0.084178	0.064444	0.101895
CM009184.2	5	16603345	16822185	0.324022	0.160582	0.123384	0.178077
CM009184.2	5	16696124	16931309	0.204421	0.10298	0.077433	0.104367
CM009184.2	5	16762787	17097210	0.014966	0.005846	0.004581	0.006927
CM009184.2	5	16863355	17243180	-0.107924	-0.042	-0.031767	-0.04852
CM009184.2	5	17002669	17393411	-0.067285	-0.026899	-0.020294	-0.034091
CM009184.2	5	17185782	17526112	-0.020452	-0.010303	-0.007675	-0.008459
CM009184.2	5	17350070	17563706	0.138017	0.095351	0.070493	0.060748
CM009184.2	5	17484135	17697839	-0.052989	-0.036545	-0.027614	-0.024274
CM009184.2	5	17532244	17708532	-0.561772	-0.218158	-0.168855	-0.276973
CM009184.2	5	17689942	17786708	-0.313577	-0.117226	-0.090689	-0.121418
CM009184.2	5	17702152	17905761	-0.026631	-0.010916	-0.008027	-0.008632
CM009184.2	5	17737921	18083622	0.245078	0.105356	0.0803	0.115332
CM009184.2	5	17849704	18279496	0.18466	0.06803	0.052983	0.099001
CM009184.2	5	18002308	18403938	0.099374	0.035447	0.028466	0.05012
CM009184.2	5	18186301	18585391	0.233172	0.084864	0.068967	0.115363
CM009184.2	5	18336475	18737137	0.271254	0.086363	0.071168	0.13562
CM009184.2	5	18484546	18925412	0.08622	0.024742	0.019993	0.040433
CM009184.2	5	18678786	19126404	0.098688	0.029536	0.023745	0.052967
CM009184.2	5	18857757	19273108	0.050329	0.015644	0.012547	0.027521
CM009184.2	5	19009050	19464120	-0.094703	-0.030164	-0.023876	-0.048963
CM009184.2	5	19175117	19674746	0.14804	0.047514	0.039205	0.069856
CM009184.2	5	19362129	19910236	0.195601	0.058983	0.048463	0.083201
CM009184.2	5	19546963	20061651	0.274892	0.085441	0.069782	0.126226
CM009184.2	5	19805919	20240597	0.0747	0.028635	0.022375	0.043455
CM009184.2	5	20011369	20452430	0.023347	0.008067	0.006204	0.014506
CM009184.2	5	20105235	20664648	0.030363	0.008149	0.006437	0.016827
CM009184.2	5	20334566	20844943	0.032718	0.008365	0.0069	0.014427
CM009184.2	5	20557529	21040784	-0.050575	-0.012702	-0.010472	-0.022552
CM009184.2	5	20755050	21206613	-0.278786	-0.071313	-0.057382	-0.115945
CM009184.2	5	20968043	21371700	-0.276353	-0.074396	-0.060079	-0.114121
CM009184.2	5	21140358	21574703	-0.039055	-0.01087	-0.008968	-0.020411
CM009184.2	5	21312762	21837566	-0.033233	-0.008973	-0.007209	-0.020518
CM009184.2	5	21475441	22025307	-0.068504	-0.017405	-0.013753	-0.033888
CM009184.2	5	21693057	22192236	-0.218512	-0.057048	-0.044435	-0.103064
CM009184.2	5	21946650	22233891	-0.075762	-0.035395	-0.025052	-0.03705
CM009184.2	5	22098893	22385659	-0.051545	-0.025651	-0.018715	-0.024741
CM009184.2	5	22221106	22512726	-0.020313	-0.010076	-0.007443	-0.011756
CM009184.2	5	22323139	23027731	-0.012173	-0.004979	-0.003913	-0.007064
CM009184.2	5	22450636	23407253	-0.344838	-0.072508	-0.05741	-0.131748
CM009184.2	5	22583366	23508083	-0.311678	-0.06927	-0.054027	-0.120947
CM009184.2	5	23295460	23638103	-0.211488	-0.073822	-0.054575	-0.109118
CM009184.2	5	23467085	23858504	-0.045948	-0.012844	-0.01015	-0.018371
CM009184.2	5	23575190	24162003	0.103171	0.022897	0.018788	0.057124
CM009184.2	5	23731213	24390579	0.163864	0.032893	0.027866	0.094367
CM009184.2	5	23930519	24608043	-0.007774	-0.001337	-0.001115	-0.010115
CM009184.2	5	24292431	24767440	0.075886	0.012613	0.010552	0.024885
CM009184.2	5	24502050	24899797	-0.039956	-0.009784	-0.007869	-0.016269
CM009184.2	5	24715320	25017705	-0.095726	-0.03298	-0.02501	-0.046968
CM009184.2	5	24847062	25204997	0.017024	0.007524	0.00539	0.012012
CM009184.2	5	24959709	25291956	-0.01779	-0.008444	-0.005929	-0.004832
CM009184.2	5	25048955	25427192	0.037584	0.014615	0.011181	0.020225
CM009184.2	5	25253576	25585225	0.306609	0.117813	0.09081	0.157791
CM009184.2	5	25347812	25818732	0.288428	0.081265	0.064405	0.134832
CM009184.2	5	25521337	25968019	0.268513	0.076104	0.059659	0.110262
CM009184.2	5	25685638	26085942	0.001926	0.000624	0.000487	0.000772
CM009184.2	5	25888569	26187469	-0.141612	-0.063681	-0.04609	-0.064003
CM009184.2	5	25998746	26313623	-0.183514	-0.077466	-0.055694	-0.091493
CM009184.2	5	26148303	26449367	-0.130334	-0.049769	-0.036481	-0.068074
CM009184.2	5	26265834	26688941	-0.063317	-0.013597	-0.011264	-0.027749
CM009184.2	5	26374411	26975719	-0.128637	-0.019254	-0.017015	-0.052558
CM009184.2	5	26534579	27165769	0.080053	0.014152	0.012464	0.038923
CM009184.2	5	26865665	27323966	0.16571	0.042366	0.035672	0.090609
CM009184.2	5	27058221	27476629	0.075601	0.022345	0.018037	0.041242
CM009184.2	5	27251053	27623481	0.063397	0.018977	0.014908	0.033763
CM009184.2	5	27425160	27861606	0.047564	0.013353	0.01063	0.022863
CM009184.2	5	27526473	27958975	-0.134774	-0.036014	-0.028479	-0.061202
CM009184.2	5	27791258	28084697	-0.128556	-0.047958	-0.035922	-0.060961
CM009184.2	5	27898457	28332859	-0.2699	-0.084051	-0.063766	-0.136718
CM009184.2	5	28012341	28551626	-0.194051	-0.043272	-0.035337	-0.091998
CM009184.2	5	28222295	28813700	-0.042062	-0.008428	-0.007153	-0.019681
CM009184.2	5	28480067	29138325	-0.054287	-0.008562	-0.007379	-0.015815
CM009184.2	5	28712593	29455097	-0.050143	-0.007768	-0.006781	-0.01496
CM009184.2	5	28975275	29703616	-0.072888	-0.011767	-0.010147	-0.021274
CM009184.2	5	29328246	29902273	0.007686	0.001972	0.001635	0.003416
CM009184.2	5	29517675	30065274	-0.115875	-0.03261	-0.025924	-0.057757
CM009184.2	5	29811168	30176521	-0.083978	-0.024096	-0.01884	-0.039134
CM009184.2	5	30033887	30322831	0.015556	0.005017	0.003906	0.00653
CM009184.2	5	30117909	30716243	0.23762	0.063776	0.052066	0.121969
CM009184.2	5	30225427	30950922	0.100311	0.025589	0.020616	0.050244
CM009184.2	5	30426384	31055955	-0.086584	-0.021239	-0.01678	-0.051646
CM009184.2	5	30856440	31203689	-0.015664	-0.00518	-0.004037	-0.007258
CM009184.2	5	30978656	31366947	0.019883	0.006194	0.005011	0.009848
CM009184.2	5	31127380	31481300	0.146808	0.04283	0.035497	0.074581
CM009184.2	5	31264326	31622572	0.064764	0.020056	0.015877	0.033965
CM009184.2	5	31435674	31790655	0.059712	0.020524	0.016331	0.030524
CM009184.2	5	31574067	31978427	-0.015202	-0.004713	-0.003768	-0.007035
CM009184.2	5	31694495	32055013	-0.045627	-0.015687	-0.01211	-0.021844
CM009184.2	5	31864083	32196319	0.039325	0.012458	0.009923	0.018618
CM009184.2	5	31999055	32303872	-0.004432	-0.00146	-0.001133	-0.002162
CM009184.2	5	32138303	32431635	0.018028	0.006519	0.004987	0.007869
CM009184.2	5	32249041	32571339	-0.021269	-0.006303	-0.00499	-0.00781
CM009184.2	5	32371955	32727418	-0.147754	-0.042102	-0.033143	-0.070111
CM009184.2	5	32504904	32902357	-0.121956	-0.039232	-0.030519	-0.061484
CM009184.2	5	32650656	32962541	0.022218	0.009993	0.007622	0.012701
CM009184.2	5	32800404	33062417	-0.042024	-0.022616	-0.016631	-0.020598
CM009184.2	5	32935661	33135329	0.031916	0.017964	0.013337	0.015745
CM009184.2	5	33019861	33155125	0.084024	0.053375	0.038932	0.042385
CM009184.2	5	33086163	33172398	0.437458	0.303559	0.231199	0.272373
CM009184.2	5	33140978	33203772	0.318293	0.19755	0.153248	0.183167
CM009184.2	5	33164959	33290829	-0.183798	-0.088864	-0.064306	-0.083445
CM009184.2	5	33181729	33362553	-0.235425	-0.121856	-0.085518	-0.127292
CM009184.2	5	33244136	33438620	0.006259	0.002972	0.0022	0.003112
CM009184.2	5	33314988	33528062	0.253219	0.098656	0.081138	0.113649
CM009184.2	5	33394399	33547340	0.180543	0.079964	0.063135	0.082345
CM009184.2	5	33478338	33567402	0.142739	0.084416	0.060811	0.063541
CM009184.2	5	33539684	33641400	0.168324	0.118768	0.080893	0.080475
CM009184.2	5	33561882	33952439	0.187273	0.056891	0.046115	0.083872
CM009184.2	5	33575922	34353636	0.02225	0.004391	0.00365	0.010105
CM009184.2	5	33757342	34516427	-0.070575	-0.011704	-0.009841	-0.035551
CM009184.2	5	34173766	35000557	-0.090701	-0.018632	-0.015589	-0.04773
CM009184.2	5	34421025	35157172	-0.069011	-0.01093	-0.009646	-0.030493
CM009184.2	5	34683551	35316325	-0.137404	-0.021002	-0.018417	-0.050465
CM009184.2	5	35117673	35597847	0.030768	0.005347	0.004619	0.012731
CM009184.2	5	35211503	35706542	-0.099663	-0.023638	-0.019466	-0.047499
CM009184.2	5	35463406	35803886	0.00611	0.001938	0.001562	0.003006
CM009184.2	5	35666736	35929240	-0.012062	-0.004556	-0.00357	-0.005488
CM009184.2	5	35750222	36049178	0.040728	0.014474	0.011399	0.017856
CM009184.2	5	35870774	36125521	-0.197274	-0.094175	-0.065896	-0.095561
CM009184.2	5	36003772	36158090	-0.004706	-0.002733	-0.00194	-0.001254
CM009185.2	6	67963	426042	-0.01284	-0.004028	-0.003221	-0.006591
CM009185.2	6	205691	611976	0.0308	0.009584	0.00755	0.016479
CM009185.2	6	362663	730453	0.079228	0.025341	0.020532	0.039936
CM009185.2	6	525521	1030564	-0.111703	-0.026485	-0.02177	-0.051441
CM009185.2	6	676004	1186614	-0.129879	-0.029883	-0.024438	-0.059394
CM009185.2	6	834333	1371684	0.076544	0.017757	0.014818	0.028949
CM009185.2	6	1123702	1565686	0.237899	0.067348	0.056217	0.099566
CM009185.2	6	1240956	1684154	0.250193	0.065704	0.055269	0.092124
CM009185.2	6	1501485	1850990	0.166205	0.073659	0.055709	0.055718
CM009185.2	6	1609976	2008066	0.054429	0.021963	0.017399	0.015846
CM009185.2	6	1799661	2170995	-0.069534	-0.026248	-0.020193	-0.030487
CM009185.2	6	1921157	2432709	-0.18433	-0.053336	-0.041635	-0.087415
CM009185.2	6	2064834	2597525	-0.069934	-0.017263	-0.014397	-0.031293
CM009185.2	6	2320254	2745792	0.066479	0.019866	0.016384	0.029209
CM009185.2	6	2533403	2884265	-0.035201	-0.014003	-0.010676	-0.018151
CM009185.2	6	2657929	3031522	0.08835	0.034167	0.025978	0.039847
CM009185.2	6	2833793	3218166	0.028547	0.010066	0.007948	0.011837
CM009185.2	6	2951586	3410029	0.063854	0.024215	0.018305	0.02986
CM009185.2	6	3146705	3543873	0.051842	0.021074	0.015946	0.027238
CM009185.2	6	3306358	3649873	0.127101	0.047442	0.036975	0.066159
CM009185.2	6	3478369	3791200	-0.028407	-0.008026	-0.006425	-0.017928
CM009185.2	6	3576352	4033845	0.098532	0.019081	0.015848	0.030144
CM009185.2	6	3710478	4355883	0.280171	0.059788	0.048321	0.133905
CM009185.2	6	3885764	4838359	0.180602	0.03468	0.028194	0.098352
CM009185.2	6	4187796	5487152	0.000594	7.4e-05	6.3e-05	-0.00282
CM009185.2	6	4717605	5732093	-0.206786	-0.029116	-0.025068	-0.102244
CM009185.2	6	5079384	5768666	-0.723484	-0.244478	-0.179421	-0.454482
CM009185.2	6	5664235	5882724	-0.749406	-0.525834	-0.317147	-0.436523
CM009185.2	6	5756914	6160028	-0.595021	-0.373663	-0.240463	-0.298002
CM009185.2	6	5790605	6333367	-0.228197	-0.10869	-0.078026	-0.105662
CM009185.2	6	6091838	6517338	-0.027111	-0.010169	-0.007873	-0.011763
CM009185.2	6	6243303	6764330	0.176463	0.052674	0.041386	0.085149
CM009185.2	6	6432057	7033233	0.174574	0.050126	0.039451	0.079682
CM009185.2	6	6606160	7302228	0.106924	0.029324	0.023596	0.044079
CM009185.2	6	6974040	7713659	0.248605	0.069673	0.058827	0.106058
CM009185.2	6	7088697	8216829	0.306771	0.07172	0.061637	0.150882
CM009185.2	6	7508618	9032475	0.100989	0.026789	0.022029	0.052139
CM009185.2	6	7925173	9283141	0.089009	0.026988	0.0217	0.046373
CM009185.2	6	8467125	9835368	0.03555	0.008335	0.007064	0.013054
CM009185.2	6	9131480	10394929	-0.125815	-0.0183	-0.016393	-0.060632
CM009185.2	6	9493189	10803573	-0.105905	-0.01497	-0.013432	-0.045649
CM009185.2	6	10243370	10923494	0.013872	0.00389	0.003269	0.006206
CM009185.2	6	10527127	11088733	0.044345	0.016328	0.01302	0.018314
CM009185.2	6	10877494	11243903	-0.147195	-0.055657	-0.042449	-0.06375
CM009185.2	6	11012457	11452864	-0.268264	-0.094012	-0.069663	-0.123614
CM009185.2	6	11165563	11604344	-0.18375	-0.055016	-0.042834	-0.086879
CM009185.2	6	11344248	11678912	-0.065223	-0.026139	-0.019505	-0.033821
CM009185.2	6	11505140	11725329	0.060621	0.028688	0.021852	0.024602
CM009185.2	6	11666713	11858106	0.051991	0.033031	0.023869	0.020569
CM009185.2	6	11696836	11968555	0.001361	0.000705	0.000534	-6.5e-05
CM009185.2	6	11818537	12173691	0.027972	0.011527	0.009187	0.012402
CM009185.2	6	11904490	12416559	-0.20521	-0.063315	-0.050859	-0.094311
CM009185.2	6	12046149	12644367	-0.100894	-0.022659	-0.019505	-0.042031
CM009185.2	6	12306338	12843635	-0.190082	-0.043728	-0.036691	-0.091546
CM009185.2	6	12508709	12963181	-0.063978	-0.019509	-0.015363	-0.033547
CM009185.2	6	12704715	13106154	-0.070555	-0.025092	-0.019003	-0.034495
CM009185.2	6	12898142	13222424	0.061228	0.026125	0.020188	0.031304
CM009185.2	6	13030484	13394433	0.018533	0.005607	0.004579	0.008773
CM009185.2	6	13141136	13529491	0.058448	0.014184	0.011907	0.02656
CM009185.2	6	13288826	13676701	0.05539	0.015211	0.012756	0.024212
CM009185.2	6	13456575	13796176	-0.006057	-0.002365	-0.001853	-0.002967
CM009185.2	6	13607757	14007767	-0.122548	-0.039428	-0.031047	-0.052969
CM009185.2	6	13715102	14219475	-0.019911	-0.004744	-0.003907	-0.008142
CM009185.2	6	13899410	14432684	-0.100975	-0.023492	-0.019205	-0.036817
CM009185.2	6	14109447	14692463	-0.07926	-0.018155	-0.015163	-0.029654
CM009185.2	6	14329335	14871180	0.067306	0.017084	0.01439	0.030187
CM009185.2	6	14584271	15086044	0.096743	0.018495	0.016185	0.031213
CM009185.2	6	14792142	15290029	0.099229	0.022315	0.019059	0.035857
CM009185.2	6	14965138	15457488	0.066737	0.01593	0.01337	0.025028
CM009185.2	6	15153786	15568185	-0.093974	-0.036249	-0.027632	-0.048385
CM009185.2	6	15363330	15667861	-0.033019	-0.014582	-0.011206	-0.015396
CM009185.2	6	15507719	15884231	0.122402	0.045802	0.036538	0.058961
CM009185.2	6	15609122	16103498	0.273164	0.085548	0.069545	0.152558
CM009185.2	6	15735294	16244577	0.175657	0.051252	0.041489	0.084312
CM009185.2	6	16019727	16412208	0.207501	0.066314	0.055325	0.105918
CM009185.2	6	16195278	16616782	0.092074	0.034678	0.028054	0.054035
CM009185.2	6	16369948	16778123	-0.028815	-0.010924	-0.008516	-0.019779
CM009185.2	6	16485344	16953011	-0.265424	-0.091381	-0.069337	-0.150815
CM009185.2	6	16710875	17122980	-0.151051	-0.047045	-0.037018	-0.069746
CM009185.2	6	16847461	17318968	-0.081515	-0.026395	-0.021206	-0.040686
CM009185.2	6	17037698	17597773	-0.03857	-0.012605	-0.010007	-0.02144
CM009185.2	6	17233598	17748352	0.043907	0.014477	0.011589	0.024878
CM009185.2	6	17493387	17969811	0.070731	0.022146	0.017882	0.034705
CM009185.2	6	17655862	18190309	-0.019479	-0.005123	-0.004121	-0.011722
CM009185.2	6	17817610	18570733	-0.034351	-0.007343	-0.006021	-0.016176
CM009185.2	6	18077677	18744594	-0.010949	-0.002443	-0.002009	-0.003879
CM009185.2	6	18403425	18894710	-0.152941	-0.034665	-0.028581	-0.076164
CM009185.2	6	18655223	19190292	-0.076963	-0.020832	-0.017051	-0.037097
CM009185.2	6	18817267	19392038	-0.122318	-0.029465	-0.024522	-0.058718
CM009185.2	6	19027765	19570810	-0.010298	-0.002378	-0.002029	-0.005009
CM009185.2	6	19293900	19779625	-0.107569	-0.033334	-0.02686	-0.055467
CM009185.2	6	19494597	19934793	-0.090578	-0.040626	-0.030327	-0.047147
CM009185.2	6	19644848	20072826	-0.08614	-0.041215	-0.030237	-0.040511
CM009185.2	6	19862681	20268973	-0.245232	-0.089259	-0.067345	-0.132853
CM009185.2	6	20004065	20383080	-0.319717	-0.114298	-0.084618	-0.180893
CM009185.2	6	20181835	20506487	-0.113701	-0.040986	-0.031356	-0.059986
CM009185.2	6	20351907	20575206	-0.112009	-0.050351	-0.036926	-0.064861
CM009185.2	6	20415848	20637523	0.426195	0.194476	0.159703	0.25219
CM009185.2	6	20566439	20703430	0.545866	0.293946	0.245137	0.338387
CM009185.2	6	20601856	20845429	0.247643	0.10979	0.087221	0.13308
CM009185.2	6	20689561	21153759	-0.17251	-0.05006	-0.04046	-0.070723
CM009185.2	6	20725974	21352013	-0.046616	-0.011129	-0.009139	-0.017177
CM009185.2	6	21041729	21617758	-0.005232	-0.001467	-0.001193	-0.002151
CM009185.2	6	21283006	21791974	-0.11354	-0.040937	-0.031113	-0.051126
CM009185.2	6	21479232	22015906	-0.021907	-0.007484	-0.005835	-0.010831
CM009185.2	6	21706613	22189058	-0.006277	-0.002138	-0.001687	-0.001559
CM009185.2	6	21893167	22284308	0.01438	0.005417	0.004234	0.007738
CM009185.2	6	22080597	22396550	-0.04614	-0.017946	-0.013914	-0.016459
CM009185.2	6	22245514	22634280	-0.095199	-0.035904	-0.027972	-0.043742
CM009185.2	6	22360886	22797286	-0.173601	-0.051059	-0.040126	-0.078231
CM009185.2	6	22454277	22881731	-0.073406	-0.019451	-0.015767	-0.032316
CM009185.2	6	22733048	23008955	0.047019	0.015588	0.01241	0.024462
CM009185.2	6	22835712	23222358	-0.097921	-0.026529	-0.021322	-0.048395
CM009185.2	6	22953517	23350590	-0.053455	-0.014774	-0.011905	-0.024811
CM009185.2	6	23099182	23484603	0.020941	0.006855	0.005436	0.009912
CM009185.2	6	23305912	23531507	-0.099358	-0.076692	-0.045715	-0.059636
CM009185.2	6	23463153	23569226	-0.165359	-0.150136	-0.085767	-0.083714
CM009185.2	6	23512489	23679589	-0.080329	-0.04147	-0.029608	-0.027916
CM009185.2	6	23556760	23861301	0.254858	0.091768	0.071447	0.089487
CM009185.2	6	23617437	24040082	0.059188	0.020551	0.015538	0.024587
CM009185.2	6	23778243	24140541	0.058642	0.022459	0.017039	0.025892
CM009185.2	6	23981710	24296163	0.053277	0.018018	0.014544	0.015177
CM009185.2	6	24066298	24398976	0.119035	0.037992	0.031445	0.041689
CM009185.2	6	24246326	24525729	-0.019355	-0.007568	-0.005948	-0.013357
CM009185.2	6	24357296	24618927	0.005529	0.002338	0.001817	0.002882
CM009185.2	6	24456648	24728260	0.09011	0.039807	0.030887	0.042853
CM009185.2	6	24568485	24876510	0.166799	0.078225	0.05984	0.08056
CM009185.2	6	24662979	25016177	0.115556	0.051329	0.039427	0.06395
CM009185.2	6	24819468	25186173	-0.080535	-0.041013	-0.030323	-0.042542
CM009185.2	6	24955939	25380011	-0.156847	-0.061655	-0.047266	-0.07228
CM009185.2	6	25080840	25522588	-0.006713	-0.002231	-0.001769	-0.004781
CM009185.2	6	25275852	25673464	0.167409	0.044865	0.03778	0.067306
CM009185.2	6	25445626	25828219	-0.080049	-0.027558	-0.021991	-0.034819
CM009185.2	6	25587979	26043923	-0.186636	-0.063103	-0.048178	-0.093956
CM009185.2	6	25769862	26305101	-0.051003	-0.013816	-0.01105	-0.026041
CM009185.2	6	25932764	26518318	0.132292	0.023796	0.020391	0.05278
CM009185.2	6	26162635	26626391	-0.081816	-0.013742	-0.012028	-0.026122
CM009185.2	6	26414640	26797527	0.080852	0.016707	0.014703	0.031175
CM009185.2	6	26578870	26937127	0.010252	0.002521	0.002116	0.003854
CM009185.2	6	26685300	27195773	-0.061239	-0.012539	-0.010612	-0.025803
CM009185.2	6	26878571	27374607	-0.095351	-0.026095	-0.020889	-0.045747
CM009185.2	6	27072775	27498634	-0.092265	-0.03092	-0.023557	-0.04606
CM009185.2	6	27290199	27553784	0.024668	0.009971	0.007691	0.01034
CM009185.2	6	27431631	27668667	0.009839	0.004281	0.003325	0.003716
CM009185.2	6	27530373	27825285	0.090784	0.037886	0.030616	0.041648
CM009185.2	6	27600522	27965168	0.043707	0.016598	0.013161	0.020937
CM009185.2	6	27755550	28064822	0.032076	0.012604	0.009815	0.016209
CM009185.2	6	27891505	28213347	-0.081918	-0.038192	-0.027605	-0.042015
CM009185.2	6	28018900	28328132	-0.13561	-0.083639	-0.057095	-0.078084
CM009185.2	6	28130566	28469493	-0.030394	-0.020099	-0.013606	0.001149
CM009185.2	6	28225540	28557187	0.268105	0.166672	0.125709	0.148914
CM009185.2	6	28416774	28637259	-0.081116	-0.043839	-0.029989	-0.038448
CM009185.2	6	28528226	28687945	-0.056927	-0.029765	-0.020955	-0.025558
CM009185.2	6	28596531	28733715	0.123158	0.071028	0.053631	0.049707
CM009185.2	6	28661682	28789972	-0.003619	-0.002908	-0.002054	-0.004996
CM009185.2	6	28710902	28807591	0.04949	0.043377	0.030216	0.02079
CM009185.2	6	28740794	28889952	-0.092629	-0.07701	-0.052559	-0.056875
CM009185.2	6	28795651	28978290	-0.030564	-0.023904	-0.016933	-0.019181
CM009185.2	6	28838696	29097399	-0.044903	-0.029066	-0.021297	-0.023239
CM009185.2	6	28944003	29244710	0.078712	0.038395	0.029338	0.041789
CM009185.2	6	29015549	29373297	0.127208	0.047194	0.037499	0.058926
CM009185.2	6	29178872	29553188	-0.054226	-0.024571	-0.018324	-0.026797
CM009185.2	6	29298325	29657114	0.03032	0.015337	0.0112	0.013306
CM009185.2	6	29463370	29749301	0.018394	0.00871	0.006429	0.008061
CM009185.2	6	29612467	29884060	0.121091	0.037525	0.029793	0.056526
CM009185.2	6	29693806	30006523	0.104846	0.035453	0.027842	0.054496
CM009185.2	6	29824100	30111165	0.083158	0.030109	0.024027	0.045448
CM009185.2	6	29956846	30233514	0.015912	0.005795	0.004627	0.008335
CM009185.2	6	30038429	30423657	-0.02793	-0.009307	-0.007454	-0.013571
CM009185.2	6	30194346	30527184	-0.010545	-0.004326	-0.003321	-0.005651
CM009185.2	6	30315782	30668777	-0.030789	-0.010161	-0.008121	-0.015423
CM009185.2	6	30488573	30783818	0.139601	0.050051	0.040292	0.068073
CM009185.2	6	30556996	30892211	0.081606	0.028898	0.023017	0.032414
CM009185.2	6	30740746	31044801	0.259694	0.117582	0.094263	0.106481
CM009185.2	6	30859044	31228904	0.006445	0.002328	0.001844	0.002008
CM009185.2	6	30959544	31424827	-0.171893	-0.051784	-0.041826	-0.077442
CM009185.2	6	31119832	31803012	-0.213077	-0.056144	-0.045811	-0.083483
CM009185.2	6	31342744	32118413	-0.200966	-0.040767	-0.034029	-0.075034
CM009185.2	6	31568369	32938997	-0.269056	-0.023431	-0.02137	-0.090491
CM009185.2	6	31916652	33446252	0.021262	0.001679	0.001538	0.011232
CM009185.2	6	32489782	33667456	-0.035149	-0.003332	-0.003019	-0.0123
CM009185.2	6	33278097	33814305	-0.074312	-0.012137	-0.010582	-0.028842
CM009185.2	6	33566634	34057203	0.076009	0.018169	0.01519	0.031428
CM009185.2	6	33734115	34259052	0.107553	0.029392	0.024621	0.049656
CM009185.2	6	33945737	34481093	0.073718	0.017279	0.014706	0.032725
CM009185.2	6	34200390	34626239	-0.114549	-0.031393	-0.024957	-0.053933
CM009185.2	6	34361789	34798367	-0.147983	-0.044277	-0.034156	-0.06735
CM009185.2	6	34548983	35015926	-0.018988	-0.006847	-0.005234	-0.008047
CM009185.2	6	34728509	35172927	-0.0958	-0.035447	-0.027165	-0.035647
CM009185.2	6	34854455	35289291	-0.226352	-0.089885	-0.06821	-0.091722
CM009185.2	6	35080843	35380404	-0.147771	-0.059611	-0.045945	-0.062644
CM009185.2	6	35247701	35492253	-0.148354	-0.066676	-0.049566	-0.067162
CM009185.2	6	35344347	35580681	-0.212726	-0.104693	-0.075603	-0.104864
CM009185.2	6	35444337	35700089	-0.149508	-0.06353	-0.048872	-0.083336
CM009185.2	6	35528882	35821304	-0.083852	-0.029156	-0.023805	-0.049045
CM009185.2	6	35626728	36039163	0.034093	0.00962	0.008032	0.018869
CM009185.2	6	35777071	36198138	0.107362	0.029823	0.023847	0.055072
CM009185.2	6	35927139	36369523	0.153658	0.041132	0.033586	0.080431
CM009185.2	6	36149585	36678870	0.110691	0.023991	0.020335	0.052965
CM009185.2	6	36292220	36868502	0.077888	0.012768	0.01131	0.032259
CM009185.2	6	36508759	37094620	-0.074794	-0.010175	-0.009018	-0.025206
CM009185.2	6	36755713	37352614	0.067781	0.010749	0.009532	0.023096
CM009185.2	6	36946048	37482614	0.040257	0.007932	0.006811	0.015654
CM009185.2	6	37196516	37564839	0.083797	0.023628	0.019624	0.031814
CM009185.2	6	37399131	37632650	0.006423	0.002626	0.001994	0.003403
CM009185.2	6	37537055	37664962	0.062671	0.030502	0.022686	0.024964
CM009185.2	6	37590050	37861980	0.095211	0.044737	0.034393	0.033877
CM009185.2	6	37653004	37876235	0.160153	0.098736	0.071098	0.073641
CM009185.2	6	37844839	37913551	0.135121	0.100244	0.067279	0.070962
CM009185.2	6	37870067	38094117	0.092076	0.053517	0.038448	0.049368
CM009185.2	6	37893675	38233573	0.056845	0.02447	0.018526	0.027964
CM009185.2	6	37969886	39712735	-0.117425	-0.034518	-0.02806	-0.050257
CM009186.2	7	91690	1640528	-0.084987	-0.009591	-0.008692	-0.042259
CM009186.2	7	394363	2049306	-0.039981	-0.003736	-0.003427	-0.020255
CM009186.2	7	1402719	2288228	-0.069641	-0.010712	-0.009357	-0.029689
CM009186.2	7	1843604	2512574	-0.155003	-0.027928	-0.024104	-0.062281
CM009186.2	7	2192516	2660794	-0.04565	-0.011738	-0.009668	-0.016201
CM009186.2	7	2358225	2960355	-0.014181	-0.003368	-0.002797	-0.007202
CM009186.2	7	2584905	3104357	0.174249	0.045514	0.038282	0.065581
CM009186.2	7	2766885	3209490	0.123403	0.037333	0.030527	0.053889
CM009186.2	7	3057532	3414795	0.161814	0.047782	0.038907	0.072019
CM009186.2	7	3148951	3619774	0.064785	0.014476	0.012416	0.029995
CM009186.2	7	3302534	3726909	-0.105759	-0.024278	-0.02005	-0.054194
CM009186.2	7	3570413	3914880	-0.129032	-0.035666	-0.028241	-0.054255
CM009186.2	7	3679734	4141964	0.005514	0.00133	0.001095	0.000389
CM009186.2	7	3821906	4354401	-0.0734	-0.015097	-0.012693	-0.035742
CM009186.2	7	3983243	4622993	-0.100718	-0.019808	-0.016392	-0.047545
CM009186.2	7	4265804	4796687	0.028509	0.009009	0.006833	0.01018
CM009186.2	7	4454586	4943267	0.18289	0.057891	0.042959	0.089793
CM009186.2	7	4697854	5161373	0.234244	0.081147	0.057996	0.114237
CM009186.2	7	4846729	5404761	0.008885	0.002187	0.001627	0.002738
CM009186.2	7	5044019	5597642	-0.170197	-0.043244	-0.033577	-0.086063
CM009186.2	7	5300398	5750367	-0.075092	-0.021156	-0.01634	-0.035026
CM009186.2	7	5503874	5936525	0.081691	0.02033	0.016171	0.036914
CM009186.2	7	5667979	6082994	0.217374	0.059749	0.048613	0.102887
CM009186.2	7	5826321	6282382	0.072044	0.018631	0.015175	0.032803
CM009186.2	7	6020586	6375623	0.008362	0.00265	0.002067	0.004334
CM009186.2	7	6209369	6666874	-0.206737	-0.070684	-0.053282	-0.108924
CM009186.2	7	6343878	6979832	-0.371576	-0.095562	-0.075454	-0.175917
CM009186.2	7	6467608	7211393	-0.319347	-0.054001	-0.045135	-0.131631
CM009186.2	7	6799622	7336570	-0.136077	-0.025774	-0.02142	-0.050847
CM009186.2	7	7098922	7642870	0.163058	0.032436	0.02815	0.070614
CM009186.2	7	7272503	7823995	0.258994	0.052682	0.04719	0.104796
CM009186.2	7	7493298	7937574	0.269865	0.066997	0.059186	0.124341
CM009186.2	7	7738907	8195696	0.144208	0.051603	0.042101	0.056037
CM009186.2	7	7885979	8385197	0.082308	0.029639	0.02402	0.032987
CM009186.2	7	7994090	8562554	0.032826	0.010461	0.008575	0.011568
CM009186.2	7	8313275	8755887	-0.007576	-0.002655	-0.00208	-0.002672
CM009186.2	7	8500250	8947848	0.11934	0.035843	0.029257	0.049127
CM009186.2	7	8670506	9073564	0.150541	0.046299	0.038569	0.064435
CM009186.2	7	8841619	9215966	0.09301	0.029073	0.024196	0.039125
CM009186.2	7	9024275	9426804	0.046067	0.014077	0.01149	0.020003
CM009186.2	7	9141268	9560645	-0.055814	-0.016275	-0.01313	-0.022605
CM009186.2	7	9349042	9693830	0.058422	0.0189	0.014967	0.025105
CM009186.2	7	9483951	9925608	0.15603	0.054578	0.043315	0.070114
CM009186.2	7	9613412	10069309	0.061012	0.020158	0.015991	0.029315
CM009186.2	7	9838239	10169803	-0.032077	-0.01032	-0.008252	-0.013692
CM009186.2	7	10015420	10395635	0.019273	0.006139	0.004861	0.0085
CM009186.2	7	10131313	10516673	-0.195612	-0.06734	-0.051843	-0.094694
CM009186.2	7	10242487	10704655	-0.287622	-0.099467	-0.076196	-0.150964
CM009186.2	7	10469641	10861495	-0.20419	-0.070976	-0.05571	-0.108129
CM009186.2	7	10619643	11084517	0.089644	0.025498	0.020583	0.041037
CM009186.2	7	10784888	11399330	0.06519	0.014068	0.011571	0.02749
CM009186.2	7	10965445	11583794	-0.089134	-0.018983	-0.015486	-0.03764
CM009186.2	7	11244053	11749859	-0.088895	-0.021075	-0.017246	-0.035969
CM009186.2	7	11494331	11903869	-0.06515	-0.01698	-0.013709	-0.021089
CM009186.2	7	11680688	12108749	-0.078518	-0.021407	-0.017246	-0.025043
CM009186.2	7	11842017	12246590	0.074881	0.026534	0.021638	0.033473
CM009186.2	7	11963179	12434666	0.198257	0.06731	0.055789	0.092479
CM009186.2	7	12177787	12583900	0.034592	0.011921	0.009258	0.016664
CM009186.2	7	12359693	12787523	-0.172515	-0.0481	-0.03722	-0.081953
CM009186.2	7	12504465	12920677	-0.172926	-0.052583	-0.039997	-0.083355
CM009186.2	7	12672408	13068572	-0.025868	-0.009172	-0.006844	-0.012216
CM009186.2	7	12852664	13201890	-0.035825	-0.011397	-0.008738	-0.013059
CM009186.2	7	13007943	13301842	0.04128	0.015189	0.011677	0.016454
CM009186.2	7	13148154	13535660	0.060395	0.016915	0.013855	0.023345
CM009186.2	7	13228289	13811963	0.0624	0.012812	0.010881	0.024202
CM009186.2	7	13403139	13998500	0.090484	0.019525	0.016327	0.042515
CM009186.2	7	13659841	14181790	-0.04181	-0.010731	-0.008721	-0.017139
CM009186.2	7	13926554	14330109	-0.097342	-0.036513	-0.027185	-0.042944
CM009186.2	7	14089968	14352995	-0.082461	-0.038661	-0.02805	-0.039257
CM009186.2	7	14274981	14414835	-0.177531	-0.09189	-0.064253	-0.098945
CM009186.2	7	14337080	14487232	-0.10847	-0.065136	-0.043153	-0.068928
CM009186.2	7	14382985	14592743	0.005982	0.002747	0.001981	0.003079
CM009186.2	7	14465468	14718886	0.188358	0.06656	0.054051	0.08249
CM009186.2	7	14525697	14875552	-0.017997	-0.004922	-0.004077	-0.007588
CM009186.2	7	14687651	15067663	0.008896	0.002587	0.002157	0.003225
CM009186.2	7	14787614	15271226	0.034444	0.009319	0.007722	0.020312
CM009186.2	7	14988501	15469343	0.041172	0.0086	0.007258	0.019767
CM009186.2	7	15180380	15590591	-0.102084	-0.028163	-0.022855	-0.044352
CM009186.2	7	15366275	15762742	-0.084478	-0.026049	-0.020252	-0.041436
CM009186.2	7	15536659	16062310	0.083201	0.026946	0.021113	0.048511
CM009186.2	7	15697143	16246524	0.239116	0.063975	0.052505	0.115179
CM009186.2	7	15947555	16358980	0.133063	0.034801	0.02889	0.054337
CM009186.2	7	16161152	16599528	-0.048317	-0.014545	-0.011689	-0.020862
CM009186.2	7	16312310	16772535	-0.083719	-0.025462	-0.020532	-0.038433
CM009186.2	7	16506024	16901198	-0.182077	-0.067573	-0.050637	-0.086581
CM009186.2	7	16683402	17128820	-0.189471	-0.072191	-0.05348	-0.099074
CM009186.2	7	16827233	17300772	-0.166404	-0.059252	-0.045693	-0.090254
CM009186.2	7	17000123	17466968	-0.019024	-0.006539	-0.005161	-0.00889
CM009186.2	7	17227142	17601655	0.023334	0.008317	0.006454	0.011868
CM009186.2	7	17382221	17851594	-0.111062	-0.031566	-0.024995	-0.055784
CM009186.2	7	17543769	18038965	-0.085045	-0.022188	-0.01799	-0.036834
CM009186.2	7	17712803	18193767	-0.043522	-0.012557	-0.010194	-0.017202
CM009186.2	7	17978415	18311827	0.02592	0.010257	0.00809	0.011218
CM009186.2	7	18120118	18506518	-0.048901	-0.01743	-0.013638	-0.024259
CM009186.2	7	18231932	18831244	0.020619	0.004219	0.003559	0.008821
CM009186.2	7	18394632	19025551	-0.149258	-0.026844	-0.022922	-0.06661
CM009186.2	7	18664399	19254541	-0.072513	-0.013732	-0.012014	-0.030427
CM009186.2	7	18906786	19383027	0.021606	0.005468	0.0047	0.009346
CM009186.2	7	19169528	19652081	-0.004052	-0.000914	-0.000797	-0.001233
CM009186.2	7	19325317	20028939	-0.034724	-0.00618	-0.005312	-0.012041
CM009186.2	7	19547754	20184752	0.113401	0.019854	0.016868	0.048876
CM009186.2	7	19900447	20305412	0.071752	0.020728	0.016647	0.036059
CM009186.2	7	20100213	20466149	0.019896	0.007018	0.005635	0.008275
CM009186.2	7	20239569	20613431	0.110136	0.034404	0.028687	0.045088
CM009186.2	7	20373412	20773492	0.026748	0.007684	0.006367	0.011124
CM009186.2	7	20543256	20953806	0.00066	0.0002	0.000161	0.000301
CM009186.2	7	20672414	21160240	-0.086366	-0.024646	-0.020056	-0.04084
CM009186.2	7	20879795	21437621	-0.106999	-0.028782	-0.023276	-0.05182
CM009186.2	7	21040246	21648750	-0.042646	-0.011496	-0.00934	-0.021768
CM009186.2	7	21279160	21813590	-0.108861	-0.026992	-0.021748	-0.05442
CM009186.2	7	21563988	21901572	0.137836	0.035299	0.030097	0.066113
CM009186.2	7	21750157	22080767	0.088489	0.029457	0.023762	0.045637
CM009186.2	7	21856478	22228647	0.041648	0.014229	0.011242	0.02043
CM009186.2	7	22032543	22341712	0.044846	0.016886	0.013322	0.020239
CM009186.2	7	22173002	22529416	-0.080071	-0.026359	-0.021099	-0.041968
CM009186.2	7	22284825	22788344	-0.139939	-0.035632	-0.028982	-0.071835
CM009186.2	7	22411381	23142071	-0.143846	-0.028803	-0.02461	-0.060837
CM009186.2	7	22699738	23503658	-0.09871	-0.017615	-0.015568	-0.042129
CM009186.2	7	22887899	23691951	-0.008236	-0.001213	-0.001083	-0.002053
CM009186.2	7	23384115	23858131	0.09457	0.022233	0.018681	0.045026
CM009186.2	7	23591242	24014476	0.002847	0.000927	0.000728	0.001512
CM009186.2	7	23749505	24248682	0.005887	0.002281	0.001696	0.003432
CM009186.2	7	23914176	24482205	-0.023477	-0.009163	-0.0068	-0.01026
CM009186.2	7	24128297	24629156	0.074127	0.027493	0.021868	0.030105
CM009186.2	7	24325911	24899984	0.021129	0.005833	0.004737	0.006208
CM009186.2	7	24559575	25058587	0.049035	0.012283	0.01014	0.01498
CM009186.2	7	24782249	25214400	-0.008037	-0.001933	-0.001599	-0.007136
CM009186.2	7	24984625	25397602	0.115257	0.034586	0.028293	0.042977
CM009186.2	7	25147695	25632453	0.069172	0.019157	0.015958	0.024868
CM009186.2	7	25295853	25769703	-0.032642	-0.009698	-0.007881	-0.014336
CM009186.2	7	25463888	25970367	-0.008854	-0.002354	-0.001922	-0.003659
CM009186.2	7	25722681	26132788	-0.150474	-0.048142	-0.036195	-0.050673
CM009186.2	7	25878023	26283922	-0.182192	-0.055353	-0.04213	-0.065285
CM009186.2	7	26070829	26424992	-0.16281	-0.079503	-0.055984	-0.091161
CM009186.2	7	26221700	26636965	0.022706	0.008036	0.006598	0.003833
CM009186.2	7	26368063	26833574	0.202171	0.067903	0.058122	0.089763
CM009186.2	7	26468609	27072212	-0.004947	-0.001504	-0.001213	-0.00328
CM009186.2	7	26758306	27395612	-0.000777	-0.000215	-0.000174	-0.00405
CM009186.2	7	26955084	27922658	-0.026221	-0.003885	-0.003481	-0.013033
CM009186.2	7	27219509	28279573	0.101795	0.013883	0.012593	0.045147
CM009186.2	7	27773742	28483639	0.062698	0.010806	0.009541	0.036641
CM009186.2	7	28153698	28702305	0.139054	0.040234	0.03469	0.085292
CM009186.2	7	28408826	28801971	-0.003239	-0.001464	-0.001146	-0.004518
CM009186.2	7	28634366	28883668	0.165295	0.083844	0.06407	0.084191
CM009186.2	7	28765335	28946143	0.136384	0.063234	0.046455	0.061117
CM009186.2	7	28840902	29143083	0.141157	0.067248	0.05012	0.062985
CM009186.2	7	28900952	29165167	0.107459	0.046832	0.035775	0.045065
CM009186.2	7	29008528	29553305	-0.004889	-0.000848	-0.000745	-0.002457
CM009186.2	7	29150732	29894774	0.005047	0.000532	0.000489	0.000671
CM009186.2	7	29391167	30153509	-0.168812	-0.019922	-0.017872	-0.061073
CM009186.2	7	29769451	30337903	-0.058509	-0.011902	-0.010336	-0.024855
CM009186.2	7	30012023	30558419	-0.138204	-0.030731	-0.025879	-0.068609
CM009186.2	7	30285142	30690175	-0.254565	-0.068668	-0.054353	-0.118118
CM009186.2	7	30436237	30906742	-0.012009	-0.003224	-0.002653	-0.00147
CM009186.2	7	30621147	31296122	0.201852	0.043376	0.038428	0.106193
CM009186.2	7	30784175	31552101	0.162682	0.026956	0.024053	0.071359
CM009186.2	7	31147099	31822881	0.062009	0.011115	0.009484	0.030895
CM009186.2	7	31449600	32107778	-0.055673	-0.009027	-0.007751	-0.030746
CM009186.2	7	31678888	32509337	-0.173379	-0.024903	-0.021346	-0.096043
CM009186.2	7	31964077	32745237	-0.129997	-0.0227	-0.019056	-0.06932
CM009186.2	7	32355404	32965927	0.042275	0.009292	0.00768	0.022468
CM009186.2	7	32641121	33183066	0.140732	0.033515	0.02737	0.069809
CM009186.2	7	32850191	33286731	0.152173	0.04007	0.032658	0.076433
CM009186.2	7	33108222	33522855	0.085197	0.024668	0.019531	0.04575
CM009186.2	7	33221497	33665438	0.043859	0.013909	0.01105	0.023181
CM009186.2	7	33363162	33889809	-0.070786	-0.02305	-0.017938	-0.032855
CM009186.2	7	33590048	34149162	-0.171907	-0.047601	-0.038925	-0.07637
CM009186.2	7	33757558	34473724	-0.275268	-0.051559	-0.043631	-0.137682
CM009186.2	7	33990837	34861161	-0.185053	-0.029689	-0.025697	-0.091437
CM009186.2	7	34384832	35123225	-0.027985	-0.004393	-0.003814	-0.015387
CM009186.2	7	34769539	35747634	0.146378	0.018744	0.016598	0.054516
CM009186.2	7	34969248	35993871	-0.352755	-0.033383	-0.02991	-0.100138
CM009186.2	7	35471788	36156918	-0.097402	-0.015964	-0.01406	-0.033907
CM009186.2	7	35899412	36355894	-0.022601	-0.006034	-0.004998	-0.009612
CM009186.2	7	36078258	37119965	-0.114616	-0.014761	-0.013177	-0.041688
CM009186.2	7	36228972	37341022	-0.162613	-0.018336	-0.016374	-0.059888
CM009186.2	7	36648794	37581356	-0.10851	-0.014606	-0.012882	-0.034358
CM009186.2	7	37253928	37771139	-0.183577	-0.034795	-0.029887	-0.066232
CM009186.2	7	37494329	37926107	-0.198082	-0.057328	-0.04684	-0.086823
CM009186.2	7	37653584	38068283	-0.003276	-0.001174	-0.000949	0.00027
CM009186.2	7	37850422	38288251	0.068688	0.024199	0.019119	0.038218
CM009186.2	7	37977823	38461106	0.052515	0.014727	0.01189	0.027121
CM009186.2	7	38175195	38838826	-0.001056	-0.000264	-0.000216	0.015716
CM009186.2	7	38356466	39009036	0.051724	0.012227	0.010385	0.04173
CM009186.2	7	38624270	39219118	0.017746	0.004364	0.003647	0.009118
CM009186.2	7	38956417	39363939	-0.036831	-0.011931	-0.009623	-0.017594
CM009186.2	7	39077313	39545625	0.011714	0.003311	0.002764	0.004824
CM009186.2	7	39314114	39670309	0.113492	0.044266	0.035056	0.045426
CM009186.2	7	39461413	39812427	0.082227	0.032524	0.025091	0.03605
CM009186.2	7	39600287	40088921	-0.095007	-0.031497	-0.024026	-0.036242
CM009186.2	7	39755317	40328511	-0.341071	-0.089457	-0.070191	-0.162634
CM009186.2	7	39931212	40646216	-0.384584	-0.066105	-0.054861	-0.198902
CM009186.2	7	40222322	40879686	-0.213702	-0.03526	-0.029985	-0.105688
CM009186.2	7	40547773	41149519	-0.026383	-0.004883	-0.00412	-0.011283
CM009186.2	7	40775700	41302857	0.059255	0.01473	0.011853	0.027375
CM009186.2	7	41008034	41527400	0.136927	0.03522	0.028456	0.060665
CM009186.2	7	41245061	41705015	-0.03248	-0.008739	-0.006955	-0.013391
CM009186.2	7	41403340	41995176	-0.051932	-0.012402	-0.010007	-0.019385
CM009186.2	7	41612699	42170556	-0.037921	-0.009086	-0.007386	-0.016739
CM009186.2	7	41918634	42309741	0.064359	0.019895	0.015797	0.030914
CM009186.2	7	42062116	42539833	0.135028	0.033536	0.027876	0.052715
CM009186.2	7	42255670	42695675	0.211473	0.05871	0.048679	0.098547
CM009186.2	7	42449718	42905790	0.169517	0.050482	0.041895	0.093844
CM009186.2	7	42617207	43125508	0.24109	0.065812	0.055458	0.142964
CM009186.2	7	42794990	43340085	0.268115	0.066498	0.055448	0.141318
CM009186.2	7	43020395	43517765	0.180281	0.043808	0.037195	0.083975
CM009186.2	7	43239693	43678236	-0.000525	-0.00016	-0.00013	-0.000983
CM009186.2	7	43438700	43947599	-0.070721	-0.016906	-0.013722	-0.028085
CM009186.2	7	43589159	44129216	0.001061	0.000268	0.000216	0.002343
CM009186.2	7	43774601	44352088	0.210693	0.055479	0.044946	0.090911
CM009186.2	7	44080933	44508263	0.094856	0.034017	0.026906	0.040984
CM009186.2	7	44206341	44624274	-0.056555	-0.022718	-0.01746	-0.023418
CM009186.2	7	44412408	44782370	-0.079168	-0.025621	-0.020724	-0.032395
CM009186.2	7	44544715	45072685	0.172438	0.034917	0.030378	0.06774
CM009186.2	7	44685774	45444649	-0.019591	-0.003111	-0.002637	-0.011584
CM009186.2	7	44991246	45723353	-0.103034	-0.01774	-0.014594	-0.058693
CM009186.2	7	45260197	45928300	-0.214306	-0.037602	-0.030607	-0.107671
CM009186.2	7	45579423	46082992	-0.246781	-0.061822	-0.049493	-0.108959
CM009186.2	7	45822222	46266201	-0.067805	-0.020842	-0.016524	-0.03263
CM009186.2	7	45983575	46368791	-0.117678	-0.046118	-0.034987	-0.061106
CM009186.2	7	46185346	46523088	-0.126085	-0.050379	-0.038188	-0.062443
CM009186.2	7	46303046	46728154	0.02205	0.00776	0.006063	0.010317
CM009186.2	7	46441467	46827466	-0.032638	-0.014178	-0.01065	-0.014233
CM009186.2	7	46634647	47023950	-0.023678	-0.010471	-0.007969	-0.007828
CM009186.2	7	46770802	47158676	0.002647	0.001137	0.000855	0.003293
CM009186.2	7	46928868	47295874	0.006746	0.00329	0.002481	0.004792
CM009186.2	7	47083584	47423318	-0.113719	-0.051746	-0.038432	-0.049628
CM009186.2	7	47218124	47569380	-0.105136	-0.035737	-0.028386	-0.044331
CM009186.2	7	47380788	47728819	0.037778	0.013894	0.011192	0.018183
CM009186.2	7	47478834	47914423	-0.060148	-0.022715	-0.018209	-0.03021
CM009186.2	7	47637210	48070833	0.035018	0.012669	0.01032	0.014477
CM009186.2	7	47809576	48222194	-0.070591	-0.027437	-0.0215	-0.036383
CM009186.2	7	47981754	48364210	-0.108261	-0.037682	-0.029493	-0.048804
CM009186.2	7	48147266	48493224	-0.028803	-0.011895	-0.00912	-0.01369
CM009186.2	7	48307933	48652973	-0.044407	-0.018121	-0.014065	-0.026633
CM009186.2	7	48440625	48855019	-0.097874	-0.039274	-0.03027	-0.05182
CM009186.2	7	48573790	49053639	0.063419	0.021497	0.01728	0.034258
CM009186.2	7	48723740	49162515	0.238444	0.074952	0.062397	0.10827
CM009186.2	7	48957268	49277642	0.20257	0.079555	0.063493	0.101687
CM009186.2	7	49108612	49430727	0.159688	0.070273	0.054766	0.073959
CM009186.2	7	49226830	49646996	0.078962	0.02523	0.020484	0.036711
CM009186.2	7	49335518	49809438	-0.017731	-0.004827	-0.003927	-0.008659
CM009186.2	7	49543636	50010005	0.025295	0.005776	0.004795	0.011798
CM009186.2	7	49740941	50120643	0.135587	0.035497	0.029861	0.059155
CM009186.2	7	49898093	50300718	0.066733	0.020664	0.016837	0.032243
CM009186.2	7	50057735	50461794	-0.000917	-0.000276	-0.000229	-0.000361
CM009186.2	7	50233430	50658524	0.068977	0.017871	0.015349	0.028811
CM009186.2	7	50395219	50851973	0.01357	0.003384	0.00284	0.005321
CM009186.2	7	50541978	51064437	0.066038	0.01925	0.015528	0.034757
CM009186.2	7	50770576	51156304	-0.023391	-0.009678	-0.007225	-0.013151
CM009186.2	7	50927166	51360887	-0.11172	-0.035174	-0.027961	-0.047427
CM009186.2	7	51105331	51496363	-0.07596	-0.022389	-0.018445	-0.03162
CM009186.2	7	51271505	51666927	-0.049377	-0.013538	-0.010977	-0.021547
CM009186.2	7	51395807	51903394	0.170981	0.048911	0.040463	0.095655
CM009186.2	7	51619591	52041849	0.163131	0.052006	0.042933	0.084227
CM009186.2	7	51798103	52254516	-0.025159	-0.008686	-0.006953	-0.012695
CM009186.2	7	51970585	52431267	0.095065	0.027761	0.022727	0.043366
CM009186.2	7	52119504	52629781	-0.027867	-0.007019	-0.005683	-0.012614
CM009186.2	7	52372916	52800163	-0.036636	-0.010954	-0.008685	-0.015198
CM009186.2	7	52559892	53014339	-0.088746	-0.027174	-0.021338	-0.037389
CM009186.2	7	52727594	53199960	-0.069682	-0.018217	-0.01491	-0.031086
CM009186.2	7	52920273	53464495	0.056585	0.011952	0.010045	0.025232
CM009186.2	7	53114491	53697543	0.085148	0.018132	0.015604	0.042354
CM009186.2	7	53360431	53893754	0.027555	0.005536	0.004799	-0.00053
CM009186.2	7	53626665	54163785	-0.06867	-0.013298	-0.011362	-0.042317
CM009186.2	7	53816060	54460369	-0.076002	-0.013352	-0.01154	-0.050893
CM009186.2	7	54009029	54919698	-0.240813	-0.035856	-0.031124	-0.12256
CM009186.2	7	54347235	55223926	-0.222035	-0.036225	-0.030979	-0.119819
CM009186.2	7	54612881	55666820	-0.246068	-0.040358	-0.033928	-0.123036
CM009186.2	7	55104997	55789502	-0.065377	-0.018228	-0.014837	-0.034661
CM009186.2	7	55462796	56077578	0.084446	0.027599	0.022409	0.044797
CM009186.2	7	55710856	56222324	0.096925	0.027376	0.02244	0.047689
CM009186.2	7	55921576	56547971	0.173608	0.034395	0.029659	0.080409
CM009186.2	7	56147192	56734792	0.11555	0.019904	0.017634	0.050416
CM009186.2	7	56419801	56889950	-0.144542	-0.030473	-0.025512	-0.073375
CM009186.2	7	56663009	56993899	-0.296152	-0.097247	-0.074652	-0.173818
CM009186.2	7	56804518	57178414	-0.194673	-0.075564	-0.057101	-0.123519
CM009186.2	7	56944299	57271151	-0.282532	-0.105307	-0.078971	-0.13069
CM009186.2	7	57093225	57485362	-0.378084	-0.164607	-0.117692	-0.157538
CM009186.2	7	57214618	57584219	-0.01166	-0.00503	-0.003832	-0.008411
CM009186.2	7	57346425	57704443	0.161771	0.066506	0.052799	0.070902
CM009186.2	7	57529067	57818749	0.164545	0.065439	0.052318	0.067076
CM009186.2	7	57656800	58016696	0.082266	0.037993	0.02935	0.038587
CM009186.2	7	57764204	58135054	0.035092	0.017107	0.013198	0.01619
CM009186.2	7	57907679	58225183	-0.051928	-0.027514	-0.020183	-0.022499
CM009186.2	7	58060280	58393952	-0.111083	-0.059257	-0.043374	-0.045015
CM009186.2	7	58192040	58538801	-0.029434	-0.014888	-0.010672	-0.011471
CM009186.2	7	58272759	58677320	-0.002894	-0.00142	-0.001037	0.000766
CM009186.2	7	58452597	58872499	0.065241	0.030183	0.022786	0.03513
CM009186.2	7	58630537	59040373	-0.094886	-0.037916	-0.028994	-0.033782
CM009186.2	7	58767949	59149774	0.053001	0.018248	0.014429	0.024951
CM009186.2	7	58955578	59210449	-0.045486	-0.024397	-0.017008	-0.020383
CM009186.2	7	59100612	59269620	-0.028269	-0.017916	-0.012083	-0.014636
CM009186.2	7	59201113	59410364	-0.025286	-0.012901	-0.009319	-0.012908
CM009186.2	7	59226746	59613664	-0.049132	-0.016565	-0.013031	-0.020639
CM009186.2	7	59335414	59784657	0.010422	0.002772	0.002239	0.004179
CM009186.2	7	59520512	59962671	0.051135	0.015815	0.012619	0.023555
CM009186.2	7	59703280	60099850	-0.070616	-0.021681	-0.016751	-0.028685
CM009186.2	7	59874635	60212153	-0.130604	-0.054681	-0.040895	-0.053757
CM009186.2	7	60023899	60348078	0.065123	0.032654	0.023847	0.028674
CM009186.2	7	60163095	60453767	0.11778	0.067895	0.047896	0.064715
CM009186.2	7	60266457	60507589	0.17185	0.088107	0.065317	0.0918
CM009186.2	7	60398842	60585523	0.284203	0.118111	0.096095	0.123744
CM009186.2	7	60488548	60682578	0.163751	0.071709	0.055941	0.074453
CM009186.2	7	60519237	60897905	0.001205	0.00057	0.000438	0.000633
CM009186.2	7	60636216	60991343	0.048048	0.025444	0.019115	0.026083
CM009186.2	7	60766083	61052676	0.083338	0.051477	0.037456	0.048286
CM009186.2	7	60951551	61153918	0.296956	0.144349	0.115022	0.172499
CM009186.2	7	61018688	61281183	0.250779	0.108363	0.083142	0.150845
CM009186.2	7	61105936	61354724	0.203952	0.091287	0.0688	0.108341
CM009186.2	7	61233725	61580501	0.055216	0.028972	0.020258	0.027516
CM009186.2	7	61300257	61686358	0.317484	0.142203	0.113218	0.161398
CM009186.2	7	61544802	61893297	0.238683	0.085535	0.068773	0.104303
CM009186.2	7	61614753	61965255	0.067365	0.027932	0.020702	0.028478
CM009186.2	7	61837957	62055096	0.065191	0.032371	0.023638	0.029604
CM009186.2	7	61940113	62188661	0.104536	0.042239	0.033292	0.046482
CM009186.2	7	62004699	62356658	0.061291	0.022149	0.017183	0.027202
CM009186.2	7	62131798	62555463	-0.069868	-0.026303	-0.019555	-0.039356
CM009186.2	7	62271763	62700976	-0.151808	-0.054378	-0.04085	-0.080301
CM009186.2	7	62513048	62905128	0.043006	0.015273	0.012285	0.022376
CM009186.2	7	62599877	63090954	0.128566	0.035631	0.030287	0.062373
CM009186.2	7	62833186	63167867	0.086738	0.027065	0.022443	0.043583
CM009186.2	7	62986612	63276111	0.003071	0.001125	0.000896	-0.00142
CM009186.2	7	63135738	63445422	0.016341	0.006152	0.004868	0.005078
CM009186.2	7	63219769	63696086	0.214936	0.071904	0.06014	0.100109
CM009186.2	7	63341491	63783394	0.051352	0.02286	0.016858	0.029649
CM009186.2	7	63598827	63913677	0.03633	0.020658	0.014097	0.018942
CM009186.2	7	63732389	64172993	0.144285	0.070115	0.051484	0.081299
CM009186.2	7	63835354	64426446	0.205737	0.084928	0.065559	0.11905
CM009187.2	8	91933	1615102	-0.027894	-0.005114	-0.004534	-0.01209
CM009187.2	8	1416924	1764695	0.180964	0.055362	0.047224	0.077634
CM009187.2	8	1566351	1885303	0.16177	0.053508	0.044471	0.06383
CM009187.2	8	1670249	2045003	0.084815	0.024124	0.019674	0.035701
CM009187.2	8	1838559	2141879	-0.123433	-0.033596	-0.02703	-0.053031
CM009187.2	8	1937772	2313042	-0.086043	-0.025322	-0.020029	-0.044625
CM009187.2	8	2077760	2564045	0.041375	0.011324	0.009332	0.016863
CM009187.2	8	2200255	2789093	0.07644	0.019885	0.01642	0.031048
CM009187.2	8	2447068	2956348	0.021269	0.006632	0.005296	0.006698
CM009187.2	8	2678175	3146175	-0.051217	-0.015657	-0.012477	-0.021932
CM009187.2	8	2857638	3301935	0.01012	0.003217	0.002626	0.00475
CM009187.2	8	3055918	3451440	0.202961	0.062229	0.051302	0.097771
CM009187.2	8	3212892	3590398	0.152282	0.055318	0.043451	0.061161
CM009187.2	8	3372212	3609220	0.177391	0.095521	0.070236	0.079741
CM009187.2	8	3511326	3812919	0.351661	0.151015	0.112293	0.177134
CM009187.2	8	3601219	3953764	0.317586	0.133141	0.100682	0.199272
CM009187.2	8	3736832	4124425	0.514767	0.191382	0.153368	0.352367
CM009187.2	8	3897455	4335240	0.37375	0.11666	0.095634	0.207058
CM009187.2	8	4037358	4508789	0.142486	0.037911	0.03171	0.060065
CM009187.2	8	4204497	4693798	0.075752	0.021271	0.017422	0.027847
CM009187.2	8	4431653	4867424	-0.092817	-0.021408	-0.017478	-0.029222
CM009187.2	8	4568318	5099303	-0.084878	-0.018558	-0.014627	-0.035962
CM009187.2	8	4779698	5272144	-0.127091	-0.029694	-0.023414	-0.061526
CM009187.2	8	4986163	5530605	-0.013971	-0.003449	-0.002713	-0.008972
CM009187.2	8	5169113	5656687	0.031358	0.008816	0.007081	0.01662
CM009187.2	8	5419140	5835973	0.149258	0.049046	0.040284	0.078361
CM009187.2	8	5588161	5950521	0.025157	0.009758	0.0077	0.016216
CM009187.2	8	5745181	6126330	-0.081067	-0.033201	-0.024782	-0.035352
CM009187.2	8	5897231	6256450	0.060962	0.022085	0.017002	0.029599
CM009187.2	8	5997497	6416519	0.216016	0.064197	0.052531	0.100142
CM009187.2	8	6186627	6518076	0.105658	0.034329	0.027952	0.04891
CM009187.2	8	6325679	6606302	-0.006662	-0.002948	-0.002199	-0.003273
CM009187.2	8	6482013	6729279	0.033369	0.016104	0.012016	0.015644
CM009187.2	8	6552590	6844914	-0.044014	-0.021501	-0.015831	-0.019746
CM009187.2	8	6669951	6981280	0.105025	0.041292	0.032433	0.046445
CM009187.2	8	6780794	7135366	0.028483	0.008827	0.007087	0.012623
CM009187.2	8	6901954	7308795	-0.089897	-0.027179	-0.02139	-0.039712
CM009187.2	8	7067925	7466214	-0.153951	-0.056037	-0.042539	-0.074343
CM009187.2	8	7206921	7686269	-0.05081	-0.015537	-0.012376	-0.02462
CM009187.2	8	7358169	7814800	-0.072183	-0.019901	-0.01589	-0.034416
CM009187.2	8	7624914	7959022	-0.080778	-0.029072	-0.022402	-0.037463
CM009187.2	8	7746771	8135935	-0.133033	-0.051084	-0.038831	-0.068875
CM009187.2	8	7867273	8220233	-0.013665	-0.005765	-0.004368	-0.00635
CM009187.2	8	8052400	8333521	0.110268	0.052985	0.040657	0.049866
CM009187.2	8	8171172	8378800	-0.068903	-0.039599	-0.028861	-0.02896
CM009187.2	8	8290413	8529188	-0.182589	-0.09768	-0.06955	-0.088224
CM009187.2	8	8359645	8681025	-0.212449	-0.09441	-0.067548	-0.113705
CM009187.2	8	8464715	8843182	-0.02617	-0.010227	-0.007761	-0.016207
CM009187.2	8	8614450	8996816	-0.018367	-0.006933	-0.005297	-0.011007
CM009187.2	8	8761264	9163748	-0.146573	-0.055006	-0.04136	-0.080078
CM009187.2	8	8899239	9302570	-0.214149	-0.074635	-0.056706	-0.110067
CM009187.2	8	9091396	9459252	-0.133811	-0.045194	-0.034917	-0.055658
CM009187.2	8	9209214	9607382	-0.106525	-0.031235	-0.025287	-0.040267
CM009187.2	8	9393239	9770806	0.121541	0.042899	0.034055	0.057755
CM009187.2	8	9526742	9935712	0.0267	0.008907	0.007051	0.014437
CM009187.2	8	9680167	10199982	-0.214852	-0.05983	-0.048254	-0.060552
CM009187.2	8	9862659	10231342	-0.258395	-0.128064	-0.09293	-0.095167
CM009187.2	8	10177068	10292850	-0.11975	-0.092598	-0.059673	-0.05943
CM009187.2	8	10225258	10465237	0.102774	0.076018	0.053443	0.062109
CM009187.2	8	10276937	10610175	0.369536	0.182415	0.149098	0.167409
CM009187.2	8	10334260	10917356	0.006006	0.002385	0.001862	0.006889
CM009187.2	8	10527469	11393572	-0.036721	-0.011392	-0.009135	-0.015767
CM009187.2	8	10834071	11566210	-0.074458	-0.02282	-0.018561	-0.036616
CM009187.2	8	10970567	11646643	-0.489172	-0.206778	-0.151504	-0.2712
CM009187.2	8	11486064	11829161	-0.549723	-0.212726	-0.157709	-0.278156
CM009187.2	8	11613840	11990853	-0.206883	-0.056979	-0.045973	-0.077313
CM009187.2	8	11748221	12088952	-0.009544	-0.002662	-0.002154	-0.003588
CM009187.2	8	11903329	12325316	-0.062692	-0.016208	-0.013279	-0.028317
CM009187.2	8	12046584	12594920	-0.040801	-0.008051	-0.00677	-0.013096
CM009187.2	8	12197300	12798686	0.075185	0.015296	0.013151	0.029499
CM009187.2	8	12500078	12919583	-0.030283	-0.008537	-0.007119	-0.008491
CM009187.2	8	12756965	13094492	0.031158	0.011192	0.00916	0.01218
CM009187.2	8	12860834	13273739	-0.010784	-0.003551	-0.002895	-0.005536
CM009187.2	8	13008223	13426407	-0.046431	-0.015351	-0.0124	-0.026616
CM009187.2	8	13224564	13605343	-0.139318	-0.04895	-0.038111	-0.075258
CM009187.2	8	13323789	13747933	-0.04665	-0.014178	-0.011626	-0.021206
CM009187.2	8	13536588	13898981	-0.139113	-0.046846	-0.037366	-0.056898
CM009187.2	8	13684362	14042684	0.096919	0.030075	0.024529	0.040489
CM009187.2	8	13822268	14115164	-0.006764	-0.002624	-0.002003	-0.003021
CM009187.2	8	13968656	14227982	0.148776	0.063196	0.050185	0.081324
CM009187.2	8	14086969	14351293	0.054944	0.021301	0.016971	0.027831
CM009187.2	8	14159351	14530231	0.030751	0.008976	0.007471	0.013844
CM009187.2	8	14297039	14656763	-0.15932	-0.060196	-0.045089	-0.069863
CM009187.2	8	14420590	14795573	-0.126123	-0.049377	-0.03597	-0.054023
CM009187.2	8	14608003	15040085	-0.046688	-0.015475	-0.011773	-0.017665
CM009187.2	8	14711179	15191464	0.121322	0.03536	0.028908	0.047222
CM009187.2	8	14957980	15317116	0.096974	0.030048	0.024195	0.043651
CM009187.2	8	15140648	15486856	-0.174277	-0.057595	-0.044145	-0.088451
CM009187.2	8	15269848	15567567	-0.123304	-0.052699	-0.037107	-0.072278
CM009187.2	8	15388282	15737962	0.332492	0.1246	0.097889	0.18
CM009187.2	8	15539605	15930529	0.316171	0.107917	0.088719	0.127728
CM009187.2	8	15652629	16095913	0.094862	0.030521	0.02494	0.032637
CM009187.2	8	15838736	16191964	-0.0667	-0.02859	-0.021171	-0.026011
CM009187.2	8	15991806	16277039	-0.081931	-0.043334	-0.029845	-0.045051
CM009187.2	8	16172468	16462157	-0.005783	-0.002756	-0.001962	-0.003084
CM009187.2	8	16230614	16620352	-0.022415	-0.007348	-0.005637	-0.009755
CM009187.2	8	16385881	16800733	-0.041455	-0.013411	-0.010539	-0.016974
CM009187.2	8	16540406	17071989	-0.000843	-0.000277	-0.000222	-0.000474
CM009187.2	8	16714483	17168417	-0.03787	-0.015595	-0.011942	-0.015149
CM009187.2	8	17011083	17339845	-0.102572	-0.045867	-0.034446	-0.046521
CM009187.2	8	17116190	17513242	-0.110807	-0.047123	-0.035996	-0.050176
CM009187.2	8	17266150	18058436	-0.166175	-0.043276	-0.034823	-0.069704
CM009187.2	8	17432345	18182336	-0.242134	-0.059432	-0.046852	-0.098703
CM009187.2	8	17652758	18360409	-0.40882	-0.10324	-0.079964	-0.177789
CM009187.2	8	18133051	18536472	-0.218307	-0.055059	-0.04457	-0.087534
CM009187.2	8	18277278	18682184	-0.088645	-0.025023	-0.020114	-0.039609
CM009187.2	8	18476001	18862528	0.046659	0.014172	0.011469	0.018943
CM009187.2	8	18616175	19002956	0.07627	0.020658	0.017034	0.028885
CM009187.2	8	18777295	19129716	-0.067713	-0.022038	-0.017515	-0.025372
CM009187.2	8	18944433	19281672	-0.088215	-0.034977	-0.025843	-0.035827
CM009187.2	8	19062496	19452635	-0.176912	-0.052567	-0.039963	-0.075752
CM009187.2	8	19170414	19625313	0.166078	0.045102	0.036097	0.078816
CM009187.2	8	19377238	19781996	0.377388	0.127006	0.104493	0.214087
CM009187.2	8	19534923	19988591	0.261999	0.096268	0.077722	0.156863
CM009187.2	8	19693760	20138687	0.053784	0.017612	0.014445	0.028506
CM009187.2	8	19844045	20261046	-0.089194	-0.024796	-0.020517	-0.035804
CM009187.2	8	20058930	20383768	0.090568	0.03068	0.025048	0.038201
CM009187.2	8	20211081	20553216	0.155661	0.053512	0.042749	0.074438
CM009187.2	8	20318713	20716718	0.245788	0.071458	0.057881	0.128365
CM009187.2	8	20455379	20912809	0.200326	0.057718	0.045264	0.105779
CM009187.2	8	20628464	21012629	0.146169	0.047376	0.037175	0.071064
CM009187.2	8	20832874	21129535	0.152854	0.059138	0.045783	0.07584
CM009187.2	8	20963283	21286285	-0.018774	-0.006046	-0.00487	-0.00824
CM009187.2	8	21080967	21416956	-0.120925	-0.040119	-0.031898	-0.050574
CM009187.2	8	21215694	21566994	0.026901	0.008139	0.006656	0.010072
CM009187.2	8	21334944	21783887	-0.008173	-0.002089	-0.001738	-0.002895
CM009187.2	8	21524684	21938988	-0.011321	-0.003269	-0.002675	-0.004918
CM009187.2	8	21669478	22045262	0.13464	0.040225	0.033148	0.070505
CM009187.2	8	21857814	22246714	0.300353	0.085772	0.071764	0.168778
CM009187.2	8	21987783	22421090	0.303712	0.074813	0.063271	0.181346
CM009187.2	8	22098532	22499687	0.177595	0.052657	0.042695	0.101832
CM009187.2	8	22368026	22520595	-0.043876	-0.023338	-0.016916	-0.022764
CM009187.2	8	22492513	22645221	0.048331	0.020502	0.01549	0.022304
CM009187.2	8	22506453	22757689	0.285025	0.110807	0.087082	0.124329
CM009187.2	8	22576007	22978019	0.242454	0.084714	0.066956	0.109661
CM009187.2	8	22703311	23160984	0.15887	0.045418	0.036472	0.089354
CM009187.2	8	22911428	23315890	-0.068269	-0.017157	-0.013849	-0.03611
CM009187.2	8	23052367	23483574	0.138585	0.033943	0.028269	0.07127
CM009187.2	8	23233317	23614299	0.254548	0.06904	0.058225	0.113899
CM009187.2	8	23371069	23938975	0.114935	0.029095	0.022386	0.046925
CM009188.2	9	503591	795555	0.063168	0.018387	0.014887	0.031627
CM009188.2	9	653638	939032	-0.283461	-0.097274	-0.073279	-0.145884
CM009188.2	9	742224	1068432	-0.296354	-0.083294	-0.067515	-0.146121
CM009188.2	9	851307	1272191	-0.267891	-0.052727	-0.044841	-0.100482
CM009188.2	9	967726	1717369	-0.122074	-0.019598	-0.017449	-0.041222
CM009188.2	9	1169087	1857773	-0.079709	-0.019754	-0.016814	-0.026332
CM009188.2	9	1511191	1995432	-0.099885	-0.037439	-0.029396	-0.030778
CM009188.2	9	1821263	2139846	-0.088343	-0.042025	-0.031384	-0.033682
CM009188.2	9	1926416	2269889	-0.01793	-0.008683	-0.006484	-0.006149
CM009188.2	9	2061076	2600068	-0.000537	-0.000187	-0.000148	0.001788
CM009188.2	9	2212141	2812212	-0.145967	-0.046231	-0.03501	-0.064464
CM009188.2	9	2346390	2941790	-0.332262	-0.086106	-0.066191	-0.143606
CM009188.2	9	2721401	3072561	-0.22806	-0.084385	-0.060909	-0.095508
CM009188.2	9	2892885	3303618	0.043211	0.013894	0.010729	0.015988
CM009188.2	9	2994241	4094221	0.166544	0.044102	0.037178	0.057173
CM009188.2	9	3215430	4249620	0.140701	0.038174	0.031806	0.050677
CM009188.2	9	3412851	4389419	-0.045819	-0.010781	-0.008897	-0.018272
CM009188.2	9	4148106	4597008	-0.177576	-0.04447	-0.035074	-0.067449
CM009188.2	9	4307965	4774988	-0.151065	-0.040554	-0.031927	-0.060854
CM009188.2	9	4499815	4951110	-0.068972	-0.016861	-0.013672	-0.028813
CM009188.2	9	4679071	5134033	0.075903	0.017052	0.014193	0.028335
CM009188.2	9	4842722	5401738	0.033313	0.006605	0.005634	0.014389
CM009188.2	9	5038980	5740766	-0.142646	-0.026882	-0.022946	-0.066554
CM009188.2	9	5263736	5976298	-0.168493	-0.033671	-0.028818	-0.078035
CM009188.2	9	5655194	6295631	-0.174476	-0.03181	-0.026885	-0.069453
CM009188.2	9	5861385	6516489	-0.073356	-0.012733	-0.01093	-0.030062
CM009188.2	9	6133274	6723765	-0.092483	-0.01763	-0.014967	-0.043083
CM009188.2	9	6358876	6934513	-0.117113	-0.022938	-0.019211	-0.053991
CM009188.2	9	6605941	7156936	-0.032648	-0.007633	-0.006232	-0.013796
CM009188.2	9	6850018	7337988	0.076661	0.020071	0.016945	0.029515
CM009188.2	9	7056273	7649394	0.090423	0.020065	0.016935	0.032791
CM009188.2	9	7246963	7871136	-0.04036	-0.008268	-0.006835	-0.014121
CM009188.2	9	7470881	8011796	-0.072879	-0.016618	-0.013466	-0.026168
CM009188.2	9	7772698	8279565	0.110886	0.026439	0.022041	0.042251
CM009188.2	9	7955840	8610008	-0.026146	-0.005961	-0.004946	-0.010827
CM009188.2	9	8164413	8859775	-0.055475	-0.011007	-0.009279	-0.021583
CM009188.2	9	8444262	9051631	0.015332	0.003636	0.003008	0.006677
CM009188.2	9	8730169	9284915	0.077178	0.022016	0.018027	0.030131
CM009188.2	9	8935420	9443402	0.00972	0.003118	0.002421	0.00441
CM009188.2	9	9138296	9566258	-0.041203	-0.012616	-0.009727	-0.015056
CM009188.2	9	9350837	9845861	-0.102962	-0.029586	-0.023301	-0.043642
CM009188.2	9	9498845	10114773	-0.096771	-0.024195	-0.019698	-0.04001
CM009188.2	9	9741778	10351306	0.032509	0.007559	0.006422	0.012966
CM009188.2	9	9993796	10509005	0.138993	0.041236	0.03468	0.056864
CM009188.2	9	10249640	10727963	0.080853	0.03092	0.024955	0.033105
CM009188.2	9	10454845	10989380	0.108323	0.035071	0.028297	0.046034
CM009188.2	9	10633531	11262672	-0.023868	-0.005118	-0.004218	-0.00888
CM009188.2	9	10855026	11549520	-0.057032	-0.008447	-0.007238	-0.018135
CM009188.2	9	11078991	11713203	-0.107148	-0.01876	-0.015847	-0.038549
CM009188.2	9	11371550	12072277	-0.218335	-0.037364	-0.031645	-0.082335
CM009188.2	9	11615127	12333446	-0.376874	-0.075425	-0.062788	-0.160988
CM009188.2	9	11910067	12531778	-0.364068	-0.071645	-0.058736	-0.157047
CM009188.2	9	12146869	12816621	-0.050458	-0.008971	-0.007634	-0.019611
CM009188.2	9	12465070	13042727	0.043952	0.009739	0.008178	0.01844
CM009188.2	9	12653832	13301062	0.009192	0.002249	0.001859	0.005285
CM009188.2	9	12909927	13677312	-0.15421	-0.032781	-0.026467	-0.054642
CM009188.2	9	13127100	14009983	-0.159203	-0.021942	-0.018563	-0.049288
CM009188.2	9	13476038	14354950	-0.244629	-0.031117	-0.026891	-0.077565
CM009188.2	9	13881214	14688330	-0.248868	-0.03322	-0.028703	-0.088127
CM009188.2	9	14184301	14881243	-0.212936	-0.034296	-0.029407	-0.088923
CM009188.2	9	14534669	16128820	-0.206242	-0.044191	-0.036391	-0.089756
CM009188.2	9	14796951	16424338	-0.097269	-0.027433	-0.022391	-0.036957
CM009188.2	9	16006087	16527458	-0.016179	-0.005815	-0.004559	-0.004488
CM009188.2	9	16338444	16580128	-0.006302	-0.00305	-0.002174	-0.001034
CM009188.2	9	16485826	16605708	0.093968	0.057173	0.038575	0.052659
CM009188.2	9	16541107	16688947	-0.159571	-0.086525	-0.063154	-0.073821
CM009188.2	9	16601304	16922693	-0.108606	-0.065531	-0.04851	-0.04641
CM009188.2	9	16634567	17049760	0.085628	0.039697	0.030871	0.025972
CM009188.2	9	16851066	17179412	0.197355	0.107628	0.081226	0.088633
CM009188.2	9	16993585	17351190	0.152104	0.090426	0.067903	0.088726
CM009188.2	9	17059245	17500896	-0.094835	-0.041558	-0.033237	-0.053117
CM009188.2	9	17247636	17892011	0.08522	0.032148	0.026752	0.050101
CM009188.2	9	17406374	19059519	-0.061353	-0.03131	-0.022373	-0.036886
CM009188.2	9	17634049	19195257	0.0642	0.038527	0.026208	0.034723
CM009188.2	9	18033658	19292022	-0.117156	-0.062409	-0.0436	-0.067839
CM009188.2	9	19108570	19412489	-0.199111	-0.087315	-0.06634	-0.104728
CM009188.2	9	19263059	19510449	-0.065	-0.038985	-0.028264	-0.048042
CM009188.2	9	19392403	19567577	0.091862	0.055202	0.040771	0.03533
CM009188.2	9	19479839	19607796	0.04475	0.025472	0.018462	0.022972
CM009188.2	9	19540403	19642781	-0.089349	-0.050412	-0.035423	-0.036057
CM009188.2	9	19595077	20020667	0.072713	0.042296	0.029993	0.035246
CM009188.2	9	19619789	20156938	0.108443	0.076721	0.05367	0.065676
CM009188.2	9	19802614	20261799	0.045831	0.030982	0.021633	0.032806
CM009188.2	9	20073469	20298806	-0.025506	-0.01391	-0.010545	-0.001068
CM009188.2	9	20215975	20435124	-0.147268	-0.066606	-0.051772	-0.059944
CM009188.2	9	20286703	20700515	-0.065335	-0.029662	-0.023547	-0.034922
CM009188.2	9	20379085	20794423	-0.049736	-0.020265	-0.016261	-0.024373
CM009189.2	10	39314	573954	0.016905	0.004066	0.003442	0.008368
CM009189.2	10	222035	830171	-0.051821	-0.012199	-0.010118	-0.030599
CM009189.2	10	450740	1032592	-0.327622	-0.093962	-0.072526	-0.164845
CM009189.2	10	749886	1374776	-0.264531	-0.095812	-0.067924	-0.157906
CM009189.2	10	959917	2203425	-0.115932	-0.037831	-0.027658	-0.064432
CM009189.2	10	1147130	2362482	-0.113923	-0.035462	-0.025792	-0.065101
CM009189.2	10	2083073	2554567	0.062131	0.01517	0.012061	0.027657
CM009189.2	10	2272603	2734914	0.003241	0.000758	0.000613	0.001946
CM009189.2	10	2453494	2997268	0.184999	0.05066	0.040487	0.081391
CM009189.2	10	2625424	4389893	-0.173308	-0.042493	-0.034639	-0.083332
CM009189.2	10	2831128	4916798	-0.327774	-0.063122	-0.053854	-0.195105
CM009189.2	10	4200088	5170951	-0.177664	-0.037146	-0.032098	-0.093392
CM009189.2	10	4831274	5394124	0.283658	0.083574	0.070631	0.134387
CM009189.2	10	5025817	5717808	0.13784	0.023963	0.02071	0.060159
CM009189.2	10	5247684	7053275	-0.058955	-0.008153	-0.006983	-0.02021
CM009189.2	10	5547128	7225207	-0.072125	-0.01143	-0.009701	-0.033102
CM009189.2	10	5845259	7397988	-0.005399	-0.001053	-0.000911	0.007326
CM009189.2	10	7155318	7814991	0.029253	0.004818	0.004225	0.012136
CM009189.2	10	7253840	8092434	0.204636	0.034891	0.030729	0.10175
CM009189.2	10	7641362	8373632	0.15203	0.0279	0.02402	0.061105
CM009189.2	10	7980985	8661427	-0.116165	-0.018463	-0.015721	-0.032946
CM009189.2	10	8226001	8856299	-0.062952	-0.012861	-0.010719	-0.022756
CM009189.2	10	8490860	9000677	-0.005245	-0.001152	-0.000975	-0.002158
CM009189.2	10	8790499	9095416	-0.110044	-0.031847	-0.026089	-0.049064
CM009189.2	10	8931382	9209074	-0.327442	-0.097845	-0.077333	-0.144752
CM009189.2	10	9037728	9368414	-0.314721	-0.084949	-0.067216	-0.135187
CM009189.2	10	9142536	9708209	-0.354748	-0.064719	-0.054688	-0.13968
CM009189.2	10	9305493	9937366	-0.198625	-0.038366	-0.032639	-0.083314
CM009189.2	10	9482992	10169522	-0.164421	-0.032274	-0.027369	-0.066616
CM009189.2	10	9794272	10341675	0.017343	0.004652	0.003807	0.006143
CM009189.2	10	10095248	10480546	0.069601	0.027929	0.021293	0.031143
CM009189.2	10	10303761	10611932	0.206871	0.07892	0.061611	0.098916
CM009189.2	10	10405909	10784011	0.046145	0.019462	0.014425	0.023665
CM009189.2	10	10558137	10921179	0.154477	0.064409	0.04831	0.072503
CM009189.2	10	10681729	11102972	0.026739	0.009572	0.007254	0.010961
CM009189.2	10	10858017	11267036	0.149273	0.044834	0.035592	0.058387
CM009189.2	10	11031660	11438943	0.0521	0.016338	0.012853	0.020542
CM009189.2	10	11181410	11552494	0.086015	0.032976	0.025563	0.039172
CM009189.2	10	11330123	11708688	0.154632	0.056476	0.044609	0.074755
CM009189.2	10	11503985	11893239	0.108944	0.036225	0.029037	0.05224
CM009189.2	10	11632346	12017652	0.010024	0.003412	0.002683	0.004844
CM009189.2	10	11815671	12136374	-0.157761	-0.071635	-0.051039	-0.075137
CM009189.2	10	11954241	12279674	-0.108276	-0.037397	-0.02817	-0.053351
CM009189.2	10	12062964	12445152	-0.02912	-0.009845	-0.00762	-0.015575
CM009189.2	10	12223405	12655992	-0.065805	-0.022332	-0.017141	-0.032354
CM009189.2	10	12378311	12805352	0.016057	0.005271	0.00409	0.007884
CM009189.2	10	12543173	12976874	-0.062399	-0.024066	-0.018218	-0.030562
CM009189.2	10	12712674	13078228	-0.111327	-0.049872	-0.037936	-0.05096
CM009189.2	10	12843697	13203506	-0.012346	-0.005084	-0.004032	-0.005296
CM009189.2	10	13021472	13374195	0.090258	0.02706	0.022221	0.034626
CM009189.2	10	13134395	13502979	-0.06267	-0.018359	-0.014594	-0.026245
CM009189.2	10	13298595	13587494	-0.046028	-0.015325	-0.0117	-0.016819
CM009189.2	10	13442205	13703359	-0.283777	-0.109138	-0.079565	-0.120337
CM009189.2	10	13566494	13817700	-0.25191	-0.113039	-0.081963	-0.104766
CM009189.2	10	13647806	14112338	-0.109225	-0.042916	-0.032584	-0.044974
CM009189.2	10	13745586	14365659	0.038243	0.008815	0.007252	0.012002
CM009189.2	10	14003699	14575175	-0.140705	-0.030668	-0.025222	-0.058889
CM009189.2	10	14260565	14881951	-0.157949	-0.031583	-0.026217	-0.066029
CM009189.2	10	14457382	15023092	0.015388	0.003556	0.002917	0.006248
CM009189.2	10	14700236	15250403	0.151781	0.03292	0.027858	0.067384
CM009189.2	10	14961992	15437902	0.053837	0.012835	0.010642	0.025852
CM009189.2	10	15183109	15614564	-0.061331	-0.016896	-0.013207	-0.02438
CM009189.2	10	15353375	15752763	0.011727	0.003846	0.002959	0.005301
CM009189.2	10	15515988	15935027	-0.151249	-0.051212	-0.038741	-0.072788
CM009189.2	10	15662602	16081875	-0.131928	-0.046271	-0.0356	-0.056972
CM009189.2	10	15867980	16236593	-0.010618	-0.003672	-0.002922	0.001767
CM009189.2	10	15999218	16429673	0.015845	0.0048	0.003899	0.008776
CM009189.2	10	16179599	16633408	-0.107879	-0.036855	-0.028021	-0.054908
CM009189.2	10	16335799	16760177	-0.221267	-0.089718	-0.064135	-0.111094
CM009189.2	10	16519858	16963712	-0.202373	-0.073321	-0.053382	-0.090762
CM009189.2	10	16703144	17218634	-0.104202	-0.021351	-0.017732	-0.047481
CM009189.2	10	16925428	17372275	0.016213	0.003291	0.002719	0.007141
CM009189.2	10	17076020	17543190	-0.053076	-0.011124	-0.009218	-0.019259
CM009189.2	10	17287491	17593803	-0.01242	-0.004174	-0.003283	-0.003859
CM009189.2	10	17474238	17642722	0.212351	0.0739	0.062304	0.044396
CM009189.2	10	17561810	17668803	0.331306	0.120788	0.10595	0.070179
CM009189.2	10	17633524	17711364	0.100386	0.035707	0.029983	0.024914
CM009189.2	10	17652883	17737991	-0.043353	-0.018967	-0.014814	-0.018404
CM009189.2	10	17687713	17829339	0.047903	0.023392	0.01788	0.021975
CM009189.2	10	17718698	17956905	0.023824	0.011056	0.008333	0.011576
CM009189.2	10	17763712	18061740	-0.093227	-0.039964	-0.02987	-0.044813
CM009189.2	10	17908389	18102169	-0.12504	-0.070312	-0.047775	-0.060211
CM009189.2	10	18028657	18130355	0.004059	0.002854	0.001915	0.002014
CM009189.2	10	18079819	18304519	0.105861	0.047954	0.036882	0.052233
CM009189.2	10	18118047	18491638	0.07973	0.027216	0.021771	0.041308
CM009189.2	10	18178896	18639939	-0.068573	-0.02051	-0.016232	-0.034522
CM009189.2	10	18386397	18821398	0.043831	0.013613	0.010997	0.019694
CM009189.2	10	18567915	18942785	0.01892	0.006926	0.005454	0.010075
CM009189.2	10	18711598	19124576	0.024619	0.008482	0.006594	0.013617
CM009189.2	10	18888998	19364889	0.060766	0.01576	0.012621	0.029247
CM009189.2	10	19020428	19485230	0.042137	0.011633	0.009316	0.019003
CM009189.2	10	19222094	19762747	-0.110267	-0.031714	-0.024216	-0.054553
CM009189.2	10	19397335	19996737	-0.219558	-0.068204	-0.049687	-0.100899
CM009189.2	10	19615283	20234017	-0.172654	-0.052279	-0.038828	-0.087976
CM009189.2	10	19945767	20481735	-0.201843	-0.061541	-0.046394	-0.106189
CM009189.2	10	20105147	20587365	-0.21099	-0.054142	-0.043381	-0.091573
CM009189.2	10	20347054	20782038	-0.074701	-0.020537	-0.016347	-0.032326
CM009189.2	10	20531096	20822061	0.326871	0.117861	0.093555	0.145833
CM009189.2	10	20702530	21013659	0.360323	0.133013	0.106762	0.159861
CM009189.2	10	20810863	21142958	-0.150428	-0.06493	-0.047605	-0.084856
CM009189.2	10	20910225	21255138	-0.334316	-0.131525	-0.096321	-0.199563
CM009189.2	10	21073104	21464835	-0.005431	-0.001612	-0.001299	-0.002382
CM009189.2	10	21187199	21639244	-0.018829	-0.005055	-0.004113	-0.008843
CM009189.2	10	21357895	21947058	0.103644	0.023474	0.019735	0.054209
CM009189.2	10	21571237	22107368	0.032618	0.007733	0.006479	0.016413
CM009189.2	10	21798807	22365095	-0.043847	-0.009236	-0.007795	-0.020128
CM009189.2	10	22022302	22562518	-0.027581	-0.006037	-0.005163	-0.014124
CM009189.2	10	22252989	22712050	0.061472	0.013901	0.011881	0.02866
CM009189.2	10	22449306	22833406	-0.05157	-0.013936	-0.011267	-0.023606
CM009189.2	10	22632354	23004628	-0.109669	-0.038345	-0.029174	-0.049641
CM009189.2	10	22783644	23085922	-0.230406	-0.090843	-0.066191	-0.098685
CM009189.2	10	22890516	23241957	0.160441	0.052948	0.041671	0.071357
CM009189.2	10	23058639	23437168	0.175289	0.055204	0.044503	0.080714
CM009189.2	10	23158762	23574747	0.004234	0.001245	0.001031	0.001903
CM009189.2	10	23345785	23743312	0.125606	0.036561	0.030091	0.051036
CM009189.2	10	23518496	23890611	0.004318	0.001324	0.001061	0.001846
CM009189.2	10	23658246	24032639	0.091884	0.03077	0.024868	0.040052
CM009189.2	10	23816959	24220856	-0.028766	-0.009885	-0.007875	-0.012831
CM009189.2	10	23982796	24386600	-0.08832	-0.030659	-0.023872	-0.044356
CM009189.2	10	24105669	24597886	-0.123626	-0.034917	-0.027988	-0.055406
CM009189.2	10	24308609	24753268	-0.138191	-0.038293	-0.030732	-0.061219
CM009189.2	10	24492261	24891221	-0.107291	-0.02985	-0.024024	-0.048561
CM009189.2	10	24676103	25097167	-0.140475	-0.03755	-0.029695	-0.05932
CM009189.2	10	24820090	25243297	-0.061842	-0.014914	-0.012256	-0.024695
CM009189.2	10	24979322	25420059	0.058758	0.010206	0.008695	0.01954
CM009189.2	10	25180745	25598066	-0.029026	-0.006307	-0.005142	-0.012594
CM009189.2	10	25341687	25800521	-0.158855	-0.03994	-0.030909	-0.067317
CM009189.2	10	25496347	25962704	-0.063911	-0.016731	-0.012974	-0.023895
CM009189.2	10	25741032	26183320	0.018165	0.004489	0.003651	0.006039
CM009189.2	10	25895232	26328178	0.076949	0.021582	0.017066	0.030113
CM009189.2	10	26067422	26489105	0.089933	0.030769	0.023588	0.040606
CM009189.2	10	26233480	26590486	0.095666	0.038099	0.029448	0.047836
CM009189.2	10	26429579	26734400	-0.022374	-0.00925	-0.007005	-0.010405
CM009189.2	10	26516976	26885758	-0.044195	-0.014487	-0.011182	-0.018069
CM009189.2	10	26652476	27042483	-0.100972	-0.032428	-0.024561	-0.043598
CM009189.2	10	26828442	27280172	-0.12245	-0.039903	-0.030147	-0.058823
CM009189.2	10	26981214	27505426	0.007267	0.001694	0.001393	0.003205
CM009189.2	10	27098522	27722928	-0.053852	-0.010883	-0.009112	-0.023177
CM009189.2	10	27394450	27880231	-0.0288	-0.005758	-0.004894	-0.011322
CM009189.2	10	27642783	28173858	-0.043363	-0.007478	-0.00633	-0.017053
CM009189.2	10	27786152	28401681	-0.13146	-0.022262	-0.01888	-0.052334
CM009189.2	10	28058648	28644587	-0.029865	-0.005319	-0.0046	-0.011005
CM009189.2	10	28259750	28857244	0.214087	0.041753	0.03589	0.08728
CM009189.2	10	28503763	29077952	0.220079	0.045204	0.038845	0.096197
CM009189.2	10	28732039	29242848	0.100044	0.023504	0.020091	0.046419
CM009189.2	10	28959073	29418184	0.016466	0.004056	0.003465	0.007315
CM009189.2	10	29204749	29534767	-0.149678	-0.046413	-0.036641	-0.062451
CM009189.2	10	29356064	29736950	-0.222773	-0.06447	-0.049424	-0.099873
CM009189.2	10	29477668	29859410	-0.022369	-0.006177	-0.004938	-0.009313
CM009189.2	10	29646199	29986787	0.058971	0.015127	0.01228	0.021537
CM009189.2	10	29796337	30050913	0.222119	0.065032	0.05363	0.087327
CM009189.2	10	29931994	30171494	0.021488	0.007411	0.005912	0.008512
CM009189.2	10	30012152	30255413	-0.174744	-0.060157	-0.046912	-0.074121
CM009189.2	10	30110015	30419139	-0.184548	-0.065612	-0.049598	-0.071681
CM009189.2	10	30204801	30569303	0.129533	0.046572	0.038069	0.047865
CM009189.2	10	30322275	30620325	0.053015	0.024774	0.01855	0.021359
CM009189.2	10	30554631	30747065	0.053044	0.018787	0.014795	0.022086
CM009189.2	10	30589168	30824332	-0.113932	-0.036202	-0.028835	-0.042298
CM009189.2	10	30679615	30917955	0.046979	0.016424	0.013238	0.020808
CM009189.2	10	30810187	31037158	0.037875	0.015518	0.011782	0.019956
CM009189.2	10	30860827	31267544	0.154985	0.055461	0.044216	0.091206
CM009189.2	10	30985583	31372665	0.085691	0.029825	0.023888	0.049047
CM009189.2	10	31206897	31451078	0.085067	0.029288	0.023905	0.044274
CM009189.2	10	31317730	31530926	0.167476	0.099103	0.07298	0.093793
CM009189.2	10	31404811	31668863	0.187294	0.11534	0.083486	0.104996
CM009189.2	10	31497208	32008458	0.253263	0.130741	0.09139	0.138471
CM009190.2	11	73369	1588538	0.137988	0.034617	0.028182	0.059168
CM009190.2	11	1290722	2214165	0.265212	0.06895	0.055386	0.113965
CM009190.2	11	1475184	2460489	0.224109	0.057333	0.04652	0.101516
CM009190.2	11	2106743	3038354	0.074442	0.011034	0.009929	0.026948
CM009190.2	11	2281007	3348274	-0.181215	-0.019337	-0.017649	-0.053888
CM009190.2	11	2692829	3518559	-0.107475	-0.013695	-0.012347	-0.029914
CM009190.2	11	3237351	3716835	-0.005583	-0.001213	-0.001021	0.004628
CM009190.2	11	3466537	3969820	-0.138148	-0.033253	-0.026848	-0.052383
CM009190.2	11	3610015	4137790	-0.137517	-0.036682	-0.028508	-0.060586
CM009190.2	11	3807577	4333155	-0.144101	-0.046346	-0.0346	-0.08437
CM009190.2	11	4076648	4523694	-0.133655	-0.045674	-0.034424	-0.083386
CM009190.2	11	4225472	4677529	-0.23826	-0.086825	-0.063507	-0.142412
CM009190.2	11	4456257	4876268	-0.089088	-0.027746	-0.020762	-0.040621
CM009190.2	11	4612740	5046567	0.09627	0.028539	0.022044	0.044948
CM009190.2	11	4782755	5212678	0.069432	0.019534	0.015725	0.029856
CM009190.2	11	4956349	5452993	0.135832	0.033815	0.02701	0.059272
CM009190.2	11	5141788	5572329	0.253101	0.088736	0.067987	0.134829
CM009190.2	11	5386759	5721178	0.23488	0.123439	0.087705	0.132257
CM009190.2	11	5498318	5870955	0.223424	0.09784	0.074315	0.099329
CM009190.2	11	5626093	6133455	0.132216	0.044663	0.034701	0.051776
CM009190.2	11	5763642	6363630	0.106856	0.032855	0.026013	0.046951
[truncated: 2,047 more rows]

## Sheet: ST3b.  Dinvestigate statistics
Supplementary Table 3b. Dinvestigate statistics of windows with significant SNPs.
Chr ID	Chr	Window Start	Window End	D	f_d	f_dM	d_f	-0.000433028	(f_dm average for GWAS significant SNP windows only)
CM009180.2	1	1843409	2687284	0.32731	0.066012	0.057494	0.188101
CM009180.2	1	1991841	2918661	0.211388	0.039716	0.034317	0.117544
CM009180.2	1	2128730	3185026	0.277394	0.04393	0.038754	0.14739
CM009180.2	1	5071471	5679728	-0.014691	-0.002605	-0.002251	-0.00682
CM009180.2	1	5352923	5935881	-0.056832	-0.013657	-0.011318	-0.027703
CM009180.2	1	5590197	6185906	0.028574	0.008742	0.006928	0.014816
CM009180.2	1	10948111	11521765	-0.113131	-0.021001	-0.017783	-0.048548
CM009180.2	1	11185827	11648571	0.020162	0.004576	0.003817	0.010455
CM009180.2	1	11375939	11805534	0.066118	0.018347	0.015337	0.033715
CM009180.2	1	16790888	17348359	0.04991	0.010944	0.009359	0.025067
CM009180.2	1	16975665	17494314	-0.125219	-0.027529	-0.023413	-0.056165
CM009180.2	1	23493043	24277003	-0.044886	-0.007906	-0.006638	-0.019003
CM009180.2	1	23735737	24608710	-0.156076	-0.021849	-0.01858	-0.060532
CM009180.2	1	27644716	28156803	0.010125	0.002969	0.002378	0.007321
CM009180.2	1	27823558	28415197	0.010273	0.002527	0.002101	0.00642
CM009180.2	1	28035566	28577822	0.038012	0.009362	0.00771	0.014831
CM009180.2	1	30237219	31317783	0.146609	0.017121	0.015374	0.072809
CM009180.2	1	30622721	31536123	0.082241	0.009355	0.008287	0.04216
CM009180.2	1	35041611	35692311	-0.253157	-0.050996	-0.041785	-0.13369
CM009180.2	1	35312649	36105040	-0.068165	-0.009601	-0.008059	-0.031369
CM009180.2	1	35607006	36364608	-0.043558	-0.006906	-0.005835	-0.021875
CM009180.2	1	35936591	36554142	0.061671	0.012915	0.010695	0.020233
CM009180.2	1	36173185	36797633	-0.040639	-0.010181	-0.007964	-0.023478
CM009181.2	2	9865601	11436772	-0.05332	-0.00418	-0.00372	-0.016763
CM009181.2	2	10358312	12145470	0.084357	0.008542	0.007579	0.04554
CM009181.2	2	11069476	12441157	0.231065	0.035597	0.031865	0.126235
CM009181.2	2	11751376	13290751	0.298818	0.042576	0.037533	0.175026
CM009181.2	2	12308163	14102246	0.203891	0.018505	0.016916	0.108073
CM009181.2	2	12851627	14325770	0.243222	0.028617	0.02659	0.125657
CM009181.2	2	17227501	18025306	-0.133818	-0.02449	-0.020305	-0.059164
CM009181.2	2	17541243	18307657	-0.004994	-0.000971	-0.000829	-0.003032
CM009181.2	2	17878797	18680083	-0.100046	-0.021767	-0.017891	-0.044793
CM009182.2	3	11388717	11827825	0.336239	0.092039	0.075501	0.162855
CM009182.2	3	11486907	11922435	0.22065	0.056026	0.045382	0.102919
CM009182.2	3	11634216	11942893	0.07495	0.029061	0.023003	0.033548
CM009182.2	3	16674631	17409341	0.005846	0.00477	0.003135	0.005781
CM009182.2	3	16693102	17447330	0.068994	0.05704	0.041441	0.041347
CM009182.2	3	16744573	17492345	0.027863	0.02721	0.01923	0.018997
CM009182.2	3	32454895	32806445	-0.261348	-0.085888	-0.067113	-0.142901
CM009182.2	3	32599990	32949689	-0.073768	-0.021401	-0.017417	-0.039333
CM009182.2	3	32713683	33089655	0.00177	0.000449	0.000378	0.000808
CM009183.2	4	1026126	1450595	0.018202	0.008434	0.006145	0.016117
CM009183.2	4	1193547	1495427	-0.076357	-0.057216	-0.03686	-0.031075
CM009183.2	4	4408769	4922424	-0.174028	-0.041019	-0.033403	-0.063795
CM009183.2	4	4635181	5166241	-0.202889	-0.05341	-0.042936	-0.083221
CM009183.2	4	4882770	5381155	-0.259059	-0.078114	-0.0615	-0.132818
CM009183.2	4	7993277	8422201	0.049432	0.014918	0.012278	0.019879
CM009183.2	4	8191714	8536877	0.160546	0.064678	0.053194	0.071616
CM009183.2	4	8373646	8610406	0.083074	0.041489	0.032871	0.037141
CM009183.2	4	13666493	13995017	0.193121	0.082009	0.062846	0.101607
CM009183.2	4	13816144	14030163	0.083121	0.039443	0.030119	0.047533
CM009183.2	4	13980642	14235354	0.120249	0.071118	0.052954	0.071957
CM009183.2	4	18802178	19215439	-0.125137	-0.048258	-0.03771	-0.068612
CM009183.2	4	18948325	19401663	-0.067481	-0.023141	-0.018325	-0.036946
CM009184.2	5	3659862	4188109	-0.221219	-0.049416	-0.04141	-0.093382
CM009184.2	5	3835666	4353130	-0.178151	-0.04019	-0.033289	-0.066669
CM009184.2	5	4508364	5026145	-0.034109	-0.008647	-0.007406	-0.014147
CM009184.2	5	4750893	5145563	-0.040255	-0.012442	-0.010035	-0.017744
CM009184.2	5	4922490	5262149	0.044362	0.01502	0.011962	0.019386
CM009184.2	5	8471208	9041082	0.087292	0.019043	0.015864	0.042049
CM009184.2	5	8613142	9246232	0.043661	0.011284	0.009165	0.023891
CM009184.2	5	8906538	9480176	-0.019201	-0.004766	-0.003857	-0.008558
CM009184.2	5	12650237	13100888	-0.150639	-0.040053	-0.032834	-0.063934
CM009184.2	5	12783198	13269971	-0.198188	-0.050886	-0.041381	-0.093337
CM009184.2	5	12944812	13384667	-0.045948	-0.012373	-0.010276	-0.019372
CM009184.2	5	13461995	13836933	-0.306723	-0.066266	-0.054028	-0.125082
CM009184.2	5	13547310	13981692	-0.257644	-0.052931	-0.043687	-0.093986
CM009184.2	5	13714073	14171614	-0.057497	-0.011442	-0.00965	-0.02017
CM009184.2	5	30426384	31055955	-0.086584	-0.021239	-0.01678	-0.051646
CM009184.2	5	30856440	31203689	-0.015664	-0.00518	-0.004037	-0.007258
CM009184.2	5	30978656	31366947	0.019883	0.006194	0.005011	0.009848
CM009184.2	5	35117673	35597847	0.030768	0.005347	0.004619	0.012731
CM009184.2	5	35211503	35706542	-0.099663	-0.023638	-0.019466	-0.047499
CM009184.2	5	35463406	35803886	0.00611	0.001938	0.001562	0.003006
CM009185.2	6	3146705	3543873	0.051842	0.021074	0.015946	0.027238
CM009185.2	6	3306358	3649873	0.127101	0.047442	0.036975	0.066159
CM009185.2	6	3478369	3791200	-0.028407	-0.008026	-0.006425	-0.017928
CM009185.2	6	6974040	7713659	0.248605	0.069673	0.058827	0.106058
CM009185.2	6	7088697	8216829	0.306771	0.07172	0.061637	0.150882
CM009185.2	6	16369948	16778123	-0.028815	-0.010924	-0.008516	-0.019779
CM009185.2	6	16485344	16953011	-0.265424	-0.091381	-0.069337	-0.150815
CM009185.2	6	16710875	17122980	-0.151051	-0.047045	-0.037018	-0.069746
CM009185.2	6	22245514	22634280	-0.095199	-0.035904	-0.027972	-0.043742
CM009185.2	6	22360886	22797286	-0.173601	-0.051059	-0.040126	-0.078231
CM009185.2	6	22454277	22881731	-0.073406	-0.019451	-0.015767	-0.032316
CM009185.2	6	28130566	28469493	-0.030394	-0.020099	-0.013606	0.001149
CM009185.2	6	28225540	28557187	0.268105	0.166672	0.125709	0.148914
CM009185.2	6	28416774	28637259	-0.081116	-0.043839	-0.029989	-0.038448
CM009185.2	6	29015549	29373297	0.127208	0.047194	0.037499	0.058926
CM009185.2	6	29178872	29553188	-0.054226	-0.024571	-0.018324	-0.026797
CM009185.2	6	31342744	32118413	-0.200966	-0.040767	-0.034029	-0.075034
CM009185.2	6	31568369	32938997	-0.269056	-0.023431	-0.02137	-0.090491
CM009185.2	6	31916652	33446252	0.021262	0.001679	0.001538	0.011232
CM009185.2	6	32489782	33667456	-0.035149	-0.003332	-0.003019	-0.0123
CM009185.2	6	36508759	37094620	-0.074794	-0.010175	-0.009018	-0.025206
CM009185.2	6	36755713	37352614	0.067781	0.010749	0.009532	0.023096
CM009185.2	6	36946048	37482614	0.040257	0.007932	0.006811	0.015654
CM009186.2	7	4846729	5404761	0.008885	0.002187	0.001627	0.002738
CM009186.2	7	5044019	5597642	-0.170197	-0.043244	-0.033577	-0.086063
CM009186.2	7	18120118	18506518	-0.048901	-0.01743	-0.013638	-0.024259
CM009186.2	7	18231932	18831244	0.020619	0.004219	0.003559	0.008821
CM009186.2	7	18394632	19025551	-0.149258	-0.026844	-0.022922	-0.06661
CM009186.2	7	24559575	25058587	0.049035	0.012283	0.01014	0.01498
CM009186.2	7	24782249	25214400	-0.008037	-0.001933	-0.001599	-0.007136
CM009186.2	7	30012023	30558419	-0.138204	-0.030731	-0.025879	-0.068609
CM009186.2	7	30285142	30690175	-0.254565	-0.068668	-0.054353	-0.118118
CM009186.2	7	30436237	30906742	-0.012009	-0.003224	-0.002653	-0.00147
CM009186.2	7	30621147	31296122	0.201852	0.043376	0.038428	0.106193
CM009186.2	7	30784175	31552101	0.162682	0.026956	0.024053	0.071359
CM009186.2	7	31147099	31822881	0.062009	0.011115	0.009484	0.030895
CM009186.2	7	31964077	32745237	-0.129997	-0.0227	-0.019056	-0.06932
CM009186.2	7	32355404	32965927	0.042275	0.009292	0.00768	0.022468
CM009186.2	7	35899412	36355894	-0.022601	-0.006034	-0.004998	-0.009612
CM009186.2	7	36078258	37119965	-0.114616	-0.014761	-0.013177	-0.041688
CM009186.2	7	36228972	37341022	-0.162613	-0.018336	-0.016374	-0.059888
CM009186.2	7	61940113	62188661	0.104536	0.042239	0.033292	0.046482
CM009186.2	7	62004699	62356658	0.061291	0.022149	0.017183	0.027202
CM009186.2	7	62131798	62555463	-0.069868	-0.026303	-0.019555	-0.039356
CM009187.2	8	12046584	12594920	-0.040801	-0.008051	-0.00677	-0.013096
CM009187.2	8	12197300	12798686	0.075185	0.015296	0.013151	0.029499
CM009187.2	8	12500078	12919583	-0.030283	-0.008537	-0.007119	-0.008491
CM009187.2	8	20211081	20553216	0.155661	0.053512	0.042749	0.074438
CM009187.2	8	20318713	20716718	0.245788	0.071458	0.057881	0.128365
CM009187.2	8	20455379	20912809	0.200326	0.057718	0.045264	0.105779
CM009187.2	8	21857814	22246714	0.300353	0.085772	0.071764	0.168778
CM009187.2	8	21987783	22421090	0.303712	0.074813	0.063271	0.181346
CM009187.2	8	22098532	22499687	0.177595	0.052657	0.042695	0.101832
CM009189.2	10	2625424	4389893	-0.173308	-0.042493	-0.034639	-0.083332
CM009189.2	10	2831128	4916798	-0.327774	-0.063122	-0.053854	-0.195105
CM009189.2	10	18386397	18821398	0.043831	0.013613	0.010997	0.019694
CM009189.2	10	18567915	18942785	0.01892	0.006926	0.005454	0.010075
CM009189.2	10	18711598	19124576	0.024619	0.008482	0.006594	0.013617
CM009189.2	10	28732039	29242848	0.100044	0.023504	0.020091	0.046419
CM009189.2	10	28959073	29418184	0.016466	0.004056	0.003465	0.007315
CM009190.2	11	2281007	3348274	-0.181215	-0.019337	-0.017649	-0.053888
CM009190.2	11	2692829	3518559	-0.107475	-0.013695	-0.012347	-0.029914
CM009190.2	11	4782755	5212678	0.069432	0.019534	0.015725	0.029856
CM009190.2	11	4956349	5452993	0.135832	0.033815	0.02701	0.059272
CM009190.2	11	5141788	5572329	0.253101	0.088736	0.067987	0.134829
CM009190.2	11	22376525	22539466	-0.021696	-0.009907	-0.007301	-0.009043
CM009190.2	11	22438916	22701993	0.266166	0.150135	0.109923	0.132457
CM009190.2	11	25169879	25368435	-0.104829	-0.055219	-0.039995	-0.071005
CM009190.2	11	25288491	25424095	0.068508	0.039395	0.028339	0.040059
CM009190.2	11	31068185	32053854	0.16236	0.068651	0.05216	0.089619
CM009190.2	11	31260839	32178215	0.221523	0.077037	0.062713	0.101511
CM009191.2	12	1485616	2350490	0.209451	0.064214	0.051389	0.100474
CM009191.2	12	2083971	2548377	0.256222	0.061549	0.051535	0.116924
CM009191.2	12	2276751	2748608	0.048364	0.010303	0.008717	0.018454
CM009191.2	12	5008671	6595974	-0.114854	-0.018829	-0.01606	-0.040972
CM009191.2	12	5220267	7147398	-0.129001	-0.016343	-0.014173	-0.047659
CM009191.2	12	6148927	7310684	-0.11119	-0.015061	-0.013025	-0.052755
CM009191.2	12	7763909	9513083	0.301236	0.027399	0.024495	0.154721
CM009191.2	12	8190010	9850694	-0.218623	-0.019588	-0.017509	-0.097522
CM009191.2	12	9252995	10142606	-0.268612	-0.033639	-0.029124	-0.11016
CM009191.2	12	9643169	10337955	-0.26389	-0.039729	-0.0334	-0.121442
CM009191.2	12	14068457	14725379	0.020766	0.003622	0.003144	0.008602
CM009191.2	12	14300991	14908568	-0.032616	-0.006058	-0.005148	-0.015956
CM009191.2	12	14638836	15065550	-0.012971	-0.003661	-0.002942	-0.006943
CM009191.2	12	15458322	16015779	-0.247265	-0.043403	-0.036185	-0.115256
CM009191.2	12	15690698	16219928	-0.325133	-0.066519	-0.053738	-0.133776
CM009191.2	12	21039843	21548578	0.139321	0.042204	0.033069	0.079526
CM009191.2	12	21231045	21772219	-0.029647	-0.008763	-0.006851	-0.01798
CM009191.2	12	21367965	21919702	0.011063	0.002928	0.002364	0.005795
CM009191.2	12	30485991	30835352	-0.035326	-0.009864	-0.007988	-0.016106
CM009191.2	12	30587224	30955887	-0.041309	-0.011499	-0.009345	-0.016808
CM009192.2	13	3483064	3713365	-0.265291	-0.128075	-0.09308	-0.127375
CM009192.2	13	3515122	3821980	-0.092825	-0.045459	-0.033181	-0.045227
CM009192.2	13	3559018	4015835	0.059972	0.021199	0.016516	0.034321
CM009192.2	13	7883073	8516145	-0.055771	-0.012489	-0.010589	-0.031447
CM009192.2	13	8203774	8648912	0.170051	0.043802	0.037092	0.082916
CM009192.2	13	8428966	8845676	0.159606	0.045901	0.038687	0.076347
CM009192.2	13	15303948	15944979	0.161112	0.038387	0.032559	0.071175
CM009192.2	13	15627576	16143363	0.069102	0.019798	0.016349	0.033371
CM009192.2	13	15872763	16315116	0.074796	0.024045	0.018849	0.037998
CM009192.2	13	18047304	18538470	0.001099	0.000375	0.000304	0.000704
CM009192.2	13	18246666	18706073	0.050501	0.017545	0.013724	0.021319
CM009192.2	13	18476118	18929169	0.13225	0.039087	0.031246	0.048183
CM009192.2	13	27240546	27630559	0.212664	0.066167	0.05412	0.108561
CM009192.2	13	27407517	27792232	0.154788	0.050596	0.040195	0.065482
CM009192.2	13	31186844	31637458	0.180097	0.037484	0.031342	0.111962
CM009193.2	14	1265430	1956380	-0.111248	-0.022346	-0.018347	-0.046479
CM009193.2	14	1492406	2110840	-0.169374	-0.030447	-0.025603	-0.070317
CM009193.2	14	5275607	5838554	0.033819	0.011021	0.008567	0.024154
CM009193.2	14	5452045	6134584	0.293092	0.075447	0.063267	0.177377
CM009193.2	14	7937264	8601143	-0.029618	-0.00516	-0.004255	-0.009399
CM009193.2	14	8216187	8862297	-0.051528	-0.011108	-0.009468	-0.020382
CM009193.2	14	8494425	8994729	-0.052105	-0.013871	-0.011529	-0.02374
CM009193.2	14	10694280	11701544	-0.096395	-0.01504	-0.013072	-0.044852
CM009193.2	14	11006147	11927576	-0.134524	-0.020445	-0.01749	-0.059892
CM009193.2	14	11477184	12057607	-0.108472	-0.023298	-0.019396	-0.050881
CM009193.2	14	17769694	18183516	-0.096992	-0.028175	-0.022095	-0.040806
CM009193.2	14	17950445	18397876	-0.198433	-0.057038	-0.044884	-0.084452
CM009193.2	14	18129663	18561883	-0.16146	-0.043828	-0.034908	-0.068214
CM009193.2	14	22232740	22697936	-0.381453	-0.104576	-0.081559	-0.216795
CM009193.2	14	22422430	22928580	-0.61588	-0.198808	-0.151675	-0.46567
CM009193.2	14	24030300	24436056	0.012664	0.003275	0.002752	0.005556
CM009193.2	14	24177336	24622088	-0.200403	-0.048119	-0.039354	-0.086393
CM009193.2	14	24327673	24812146	-0.07857	-0.015807	-0.013216	-0.031096
CM009193.2	14	36338811	37177754	0.096294	0.034998	0.027485	0.048688
CM009193.2	14	36447860	37377174	0.038098	0.015415	0.011824	0.018034
CM009194.2	15	2254017	2852977	0.022695	0.006715	0.005248	0.011486
CM009194.2	15	2544465	3080494	0.094922	0.030266	0.023802	0.045956
CM009194.2	15	2729337	3238737	0.173867	0.048865	0.040677	0.079939
CM009194.2	15	5817592	6220840	-0.017232	-0.005704	-0.004615	-0.007081
CM009194.2	15	6018467	6614206	-0.239508	-0.076231	-0.05955	-0.0947
CM009194.2	15	8583164	8992192	-0.226386	-0.07512	-0.056461	-0.131048
CM009194.2	15	8736159	9194073	-0.189097	-0.055783	-0.043072	-0.103482
CM009194.2	15	17082444	17474964	-0.095202	-0.044709	-0.033399	-0.05182
CM009194.2	15	17189409	17502230	0.066295	0.031123	0.024149	0.032273
CM009194.2	15	19916250	20517995	-0.049347	-0.013627	-0.010854	-0.019591
CM009194.2	15	20234604	20704851	-0.088507	-0.028766	-0.022635	-0.040115
CM009194.2	15	20431202	20849447	-0.002956	-0.000982	-0.000788	-0.00144
CM009194.2	15	25503823	26272013	0.307877	0.058657	0.050496	0.162955
CM009194.2	15	25728250	26632171	-0.001515	-0.000291	-0.000247	0.006599
CM009194.2	15	26037683	27416220	-0.274483	-0.031755	-0.028303	-0.151788
CM009194.2	15	28795095	29760786	-0.216337	-0.031781	-0.027352	-0.118169
CM009194.2	15	29252442	30071706	-0.347632	-0.055949	-0.04777	-0.219652
CM009194.2	15	29582650	30545474	-0.028611	-0.003735	-0.003325	-0.01899
CM009194.2	15	29868796	30708307	0.101228	0.015627	0.013727	0.05205
CM009194.2	15	30378733	30858584	0.086001	0.017163	0.014864	0.044189
CM009194.2	15	31536009	31976848	-0.187315	-0.05923	-0.044648	-0.112096
CM009194.2	15	31644900	32164796	-0.047505	-0.011577	-0.00933	-0.026165
CM009194.2	15	31831011	32536792	-0.016024	-0.003819	-0.003091	-0.008419
CM009195.2	16	3545160	3967090	-0.145676	-0.044447	-0.03505	-0.067677
CM009195.2	16	3711799	4180228	0.004851	0.001746	0.001307	0.002479
CM009195.2	16	19653747	20038156	-0.15959	-0.062861	-0.04599	-0.079614
CM009195.2	16	19782226	20332465	-0.017735	-0.005962	-0.004558	-0.008745
CM009195.2	16	19970604	20471233	-0.161662	-0.059322	-0.043838	-0.081463
CM009195.2	16	25833114	26516714	-0.006924	-0.001337	-0.001113	-0.004341
CM009195.2	16	25972211	26706023	0.066509	0.010748	0.009267	0.040312
CM009195.2	16	26313890	26957953	0.016006	0.002136	0.001863	0.007994
CM009195.2	16	26636700	27137799	0.047025	0.007869	0.006517	0.020802
CM009195.2	16	29345008	29971607	-0.07457	-0.013357	-0.011361	-0.033352
CM009195.2	16	29585236	30187263	-0.196876	-0.033212	-0.029096	-0.070788
CM009195.2	16	30079251	30792136	-0.000881	-0.000131	-0.000117	-0.002384
CM009195.2	16	30304449	31046242	0.103883	0.015172	0.013377	0.040192
CM009196.2	17	358359	866232	0.07262	0.017865	0.015082	0.03227
CM009196.2	17	548902	959497	0.021749	0.006082	0.005026	0.010429
CM009196.2	17	794215	1188029	0.092828	0.030887	0.024915	0.046748
CM009196.2	17	926246	2385002	0.107934	0.025216	0.02142	0.047739
CM009196.2	17	1137605	2559978	0.055272	0.012029	0.010311	0.019831
CM009196.2	17	2945887	3415021	0.187454	0.05204	0.04337	0.086037
CM009196.2	17	3152224	3679320	0.089145	0.014915	0.013359	0.035725
CM009196.2	17	3271945	3908136	-0.285884	-0.056034	-0.04799	-0.141942
CM009196.2	17	6314902	6656172	0.083541	0.033189	0.02561	0.054427
CM009196.2	17	6465612	6858317	0.088073	0.039854	0.029971	0.0577
CM009196.2	17	6562926	7080065	0.07074	0.022315	0.018343	0.040681
CM009196.2	17	10162211	11283167	0.119761	0.02058	0.018139	0.064767
CM009196.2	17	10501728	11433878	0.101092	0.022893	0.019557	0.057928
CM009196.2	17	14024887	14864225	0.138354	0.030665	0.026378	0.093334
CM009196.2	17	14364735	15161552	-0.181749	-0.03214	-0.027691	-0.100991
CM009196.2	17	26383803	26960406	-0.049223	-0.007212	-0.006096	-0.017948
CM009196.2	17	26519540	27182380	0.155436	0.030342	0.025732	0.084658
CM009196.2	17	26888450	27388001	0.151214	0.03962	0.03292	0.093493
CM009196.2	17	27488161	27896398	-0.198011	-0.063849	-0.049069	-0.081963
CM009196.2	17	27621645	28106987	-0.137402	-0.037726	-0.029116	-0.066855
CM009196.2	17	27829924	28470592	-0.23093	-0.052853	-0.042166	-0.127858
CM009197.2	18	6420593	6941876	0.121207	0.029399	0.024611	0.05542
CM009197.2	18	6527473	7036823	0.034481	0.007342	0.006145	0.014925
CM009198.2	19	3180870	3620574	-0.091327	-0.0325	-0.025018	-0.052675
CM009198.2	19	3398388	3807044	-0.046984	-0.016952	-0.013149	-0.027431
CM009198.2	19	12579024	13220461	0.118697	0.026064	0.022341	0.046564
CM009198.2	19	13001414	13432539	0.035099	0.010002	0.008135	0.015454
CM009198.2	19	23013869	23319799	-0.032296	-0.012914	-0.009796	-0.01369
CM009198.2	19	23120284	23435444	0.035715	0.014059	0.010707	0.019975
CM009198.2	19	24053239	24460431	0.190438	0.059801	0.049304	0.096428
CM009198.2	19	24201481	24621677	0.093546	0.027553	0.02267	0.050144
CM009198.2	19	24331193	24799836	0.05646	0.012825	0.01093	0.030374
CM009199.2	20	1462955	1895730	-0.075789	-0.0145	-0.012387	-0.0297
CM009199.2	20	1571611	2263710	-0.020281	-0.002688	-0.002404	-0.009397
CM009199.2	20	1800546	2564866	0.076394	0.012407	0.010894	0.044191
CM009199.2	20	19927292	21186626	-0.233438	-0.032914	-0.028068	-0.135286
CM009199.2	20	20434399	21756001	-0.268917	-0.036329	-0.031072	-0.16929
CM009199.2	20	21023895	22453915	-0.110927	-0.014606	-0.012962	-0.071548
CM009199.2	20	21521030	22904424	-0.038855	-0.005218	-0.004611	-0.024672
CM009199.2	20	21952131	23326936	-0.100045	-0.011839	-0.010551	-0.050891
CM009200.2	21	3451070	3838475	-0.191633	-0.06325	-0.049102	-0.073225
CM009200.2	21	3550892	4026601	-0.141838	-0.039429	-0.032136	-0.061207
CM009200.2	21	7764048	7936147	0.007652	0.003545	0.002776	0.003581
CM009200.2	21	7828171	8061587	-0.139449	-0.054178	-0.042907	-0.069255
CM009200.2	21	11528060	11911370	0.057825	0.018078	0.014338	0.025897
CM009200.2	21	11670185	12068693	-0.117114	-0.038827	-0.029978	-0.051666
CM009200.2	21	11861296	12208192	0.061645	0.023876	0.018361	0.03041
CM009200.2	21	11997341	12369528	0.04383	0.015204	0.011834	0.021635
CM009200.2	21	12145291	12533849	-0.147582	-0.050228	-0.037949	-0.07917
CM009200.2	21	19042619	19398887	-0.211138	-0.076828	-0.056825	-0.084183
CM009200.2	21	19169868	19507172	-0.088874	-0.027849	-0.022283	-0.033439
CM009200.2	21	19308596	19628674	0.00152	0.000407	0.000332	0.000628
CM009200.2	21	27210737	28037518	0.181258	0.057404	0.047349	0.079598
CM009200.2	21	27217273	28221404	0.247458	0.071028	0.059145	0.117628
CM009200.2	21	31256268	32648327	-0.14363	-0.017747	-0.015587	-0.060337
CM009200.2	21	31580709	33248967	-0.215629	-0.019387	-0.017291	-0.085061
CM009201.2	22	3551724	3853541	0.063426	0.026971	0.021103	0.027568
CM009201.2	22	3657719	3990823	-0.124362	-0.051703	-0.039113	-0.05607
CM009201.2	22	3793450	4156593	-0.262987	-0.096655	-0.071099	-0.104986
CM009201.2	22	5920604	6251692	-0.006272	-0.002193	-0.001712	-0.00382
CM009201.2	22	6032664	6364053	0.10189	0.036388	0.028041	0.044933
CM009201.2	22	7285001	7658910	-0.330885	-0.114729	-0.082911	-0.167978
CM009201.2	22	7361152	7817338	-0.105576	-0.023328	-0.01872	-0.040848
CM009201.2	22	7549172	7950669	-0.137922	-0.038825	-0.030548	-0.068025
CM009201.2	22	21138048	21821544	0.14408	0.035702	0.028981	0.079357
CM009201.2	22	21401242	22153796	0.013926	0.002507	0.002108	0.006534
CM009201.2	22	21635362	22481231	0.049149	0.00695	0.006104	0.021782
CM009201.2	22	21965567	22761142	-0.094633	-0.016336	-0.014018	-0.045815
CM009201.2	22	22320226	23023113	0.060158	0.010618	0.009239	0.033355
CM009201.2	22	28443508	29515309	-0.090148	-0.011957	-0.010342	-0.033139
CM009201.2	22	28719096	29972944	-0.066287	-0.007529	-0.006711	-0.0278
CM009201.2	22	29766327	30779809	0.054717	0.011942	0.010088	0.026
CM009201.2	22	30156404	31059339	0.131413	0.026359	0.022939	0.063172
CM009201.2	22	31367699	32063254	0.14965	0.024317	0.020783	0.075366
CM009201.2	22	31486036	32613834	-0.11322	-0.010775	-0.008547	-0.054815
CM009201.2	22	31655131	33248362	0.243338	0.019575	0.016428	0.148346
CM009201.2	22	34720513	35386466	0.100577	0.016629	0.014556	0.054398
CM009201.2	22	35053382	35574203	-0.04414	-0.00801	-0.006963	-0.021784
CM009201.2	22	35287484	35766792	0.049093	0.009851	0.008323	0.015412
CM009201.2	22	35494628	35966510	0.183951	0.045299	0.038255	0.085856
CM009201.2	22	35677902	36116056	0.132182	0.041202	0.033406	0.064135
CM009201.2	22	37142105	37502413	-0.234329	-0.098399	-0.072948	-0.132995
CM009201.2	22	37308599	37652213	-0.047219	-0.019985	-0.015246	-0.026706
CM009201.2	22	37445912	37743494	0.058349	0.032096	0.023502	0.020414
CM009201.2	22	37530340	37850899	0.035653	0.01968	0.014114	0.011022
CM009201.2	22	37669887	37952791	0.024662	0.010655	0.008222	0.007262
CM009201.2	22	37813301	37979891	0.154334	0.069885	0.054779	0.059859

## Sheet: ST4a. TWISST results
Supplementary Table 4a. TWISST topology weighting scores from all 4,039 windows.
#topo1 (O,((A,M),H));
#topo2 (O,((A,H),M));
#topo3 (O,(A,(M,H)));
Chr ID	Chr	start	end	topo1	topo2	topo3	T2>T1	574	(TWISST windows weighting T2>T1)
CM009180.2	1	6162	159008	4096	0	0	0
CM009180.2	1	160662	298683	4096	0	0	0
CM009180.2	1	299045	399246	2304	1600	192	0
CM009180.2	1	399308	478888	896	2688	512	1
CM009180.2	1	480104	646043	1280	2016	800	1
CM009180.2	1	646189	1166415	4096	0	0	0
CM009180.2	1	1166934	1412282	2668	1260	168	0
CM009180.2	1	1412561	1536718	4096	0	0	0
CM009180.2	1	1537624	1686401	4096	0	0	0
CM009180.2	1	1686603	1816342	2688	768	640	0
CM009180.2	1	1816367	1953567	4096	0	0	0
CM009180.2	1	1953660	2128267	3456	512	128	0
CM009180.2	1	2128730	2526055	4096	0	0	0
CM009180.2	1	2526523	2748898	4096	0	0	0
CM009180.2	1	2749764	2940424	3072	512	512	0
CM009180.2	1	2940995	3140713	4096	0	0	0
CM009180.2	1	3140982	3352589	0	4096	0	1
CM009180.2	1	3352682	3491205	0	0	4096	0
CM009180.2	1	3491543	3671550	4096	0	0	0
CM009180.2	1	3676684	3822395	4096	0	0	0
CM009180.2	1	3822479	3998625	384	0	3712	0
CM009180.2	1	3999031	4117253	3960	128	8	0
CM009180.2	1	4118047	4410877	3968	128	0	0
CM009180.2	1	4411581	4620921	4096	0	0	0
CM009180.2	1	4627018	4828032	4096	0	0	0
CM009180.2	1	4828159	4980536	4096	0	0	0
CM009180.2	1	4981291	5168911	4096	0	0	0
CM009180.2	1	5168913	5344146	4096	0	0	0
CM009180.2	1	5344611	5521937	4096	0	0	0
CM009180.2	1	5521950	5682672	4096	0	0	0
CM009180.2	1	5682680	5915903	4096	0	0	0
CM009180.2	1	5915924	6169439	4096	0	0	0
CM009180.2	1	6170106	6320369	2176	1920	0	0
CM009180.2	1	6320698	6454612	4096	0	0	0
CM009180.2	1	6455240	6608222	4096	0	0	0
CM009180.2	1	6608353	6779543	4096	0	0	0
CM009180.2	1	6779831	6940793	4096	0	0	0
CM009180.2	1	6941531	7072152	4096	0	0	0
CM009180.2	1	7072214	7242182	0	3840	256	1
CM009180.2	1	7244289	7394373	128	512	3456	1
CM009180.2	1	7394655	7582293	256	1024	2816	1
CM009180.2	1	7582915	7733173	1152	0	2944	0
CM009180.2	1	7733796	7885487	512	3328	256	1
CM009180.2	1	7885555	8069628	4096	0	0	0
CM009180.2	1	8071101	8272516	4096	0	0	0
CM009180.2	1	8272784	8425291	4096	0	0	0
CM009180.2	1	8427494	8616112	4096	0	0	0
CM009180.2	1	8616137	8814093	3840	0	256	0
CM009180.2	1	8815015	9006588	4096	0	0	0
CM009180.2	1	9007174	9202734	4096	0	0	0
CM009180.2	1	9203816	9377557	512	1280	2304	1
CM009180.2	1	9377654	9620923	4096	0	0	0
CM009180.2	1	9621973	9855824	4096	0	0	0
CM009180.2	1	9856181	10044991	4096	0	0	0
CM009180.2	1	10045748	10212656	4096	0	0	0
CM009180.2	1	10214019	10354269	4096	0	0	0
CM009180.2	1	10355692	10492105	1408	640	2048	0
CM009180.2	1	10492646	10643225	4096	0	0	0
CM009180.2	1	10643551	10811586	4096	0	0	0
CM009180.2	1	10814679	11012235	4096	0	0	0
CM009180.2	1	11014553	11205553	4096	0	0	0
CM009180.2	1	11208380	11372309	4096	0	0	0
CM009180.2	1	11372399	11538548	2816	0	1280	0
CM009180.2	1	11538870	11705331	2304	640	1152	0
CM009180.2	1	11705957	11854976	3072	640	384	0
CM009180.2	1	11855165	12009338	3840	0	256	0
CM009180.2	1	12009907	12187331	4096	0	0	0
CM009180.2	1	12189973	12343135	4096	0	0	0
CM009180.2	1	12343365	12518095	4096	0	0	0
CM009180.2	1	12518252	12682942	3968	128	0	0
CM009180.2	1	12685414	12874020	4096	0	0	0
CM009180.2	1	12874294	13045127	4096	0	0	0
CM009180.2	1	13050512	13268274	1280	0	2816	0
CM009180.2	1	13268765	13420643	1920	640	1536	0
CM009180.2	1	13420916	13656478	4096	0	0	0
CM009180.2	1	13658468	13859747	4096	0	0	0
CM009180.2	1	13859934	14022398	3712	128	256	0
CM009180.2	1	14022817	14201437	4096	0	0	0
CM009180.2	1	14201530	14336905	4096	0	0	0
CM009180.2	1	14337034	14526227	2816	256	1024	0
CM009180.2	1	14526371	14658322	4096	0	0	0
CM009180.2	1	14658552	14819565	4096	0	0	0
CM009180.2	1	14820519	15012727	3712	384	0	0
CM009180.2	1	15013316	15174363	4096	0	0	0
CM009180.2	1	15174481	15316655	4096	0	0	0
CM009180.2	1	15317087	15498817	4096	0	0	0
CM009180.2	1	15498893	15707511	4096	0	0	0
CM009180.2	1	15707834	15866947	4096	0	0	0
CM009180.2	1	15867447	16066500	3456	512	128	0
CM009180.2	1	16067908	16261137	4096	0	0	0
CM009180.2	1	16261526	16453183	4096	0	0	0
CM009180.2	1	16453203	16642760	4096	0	0	0
CM009180.2	1	16643139	16839001	2304	1536	256	0
CM009180.2	1	16839389	17023779	4096	0	0	0
CM009180.2	1	17024272	17222828	4096	0	0	0
CM009180.2	1	17222969	17384969	4096	0	0	0
CM009180.2	1	17385414	17544467	0	3328	768	1
CM009180.2	1	17545375	17716989	896	1920	1280	1
CM009180.2	1	17717652	17897410	0	3584	512	1
CM009180.2	1	17897642	18073936	512	0	3584	0
CM009180.2	1	18074693	18228756	4096	0	0	0
CM009180.2	1	18229403	18383522	896	2048	1152	1
CM009180.2	1	18383932	18614506	4096	0	0	0
CM009180.2	1	18614789	18815115	4096	0	0	0
CM009180.2	1	18815146	19009811	4096	0	0	0
CM009180.2	1	19011337	19164007	1280	1152	1664	0
CM009180.2	1	19164067	19343863	4096	0	0	0
CM009180.2	1	19344457	19512179	3712	384	0	0
CM009180.2	1	19512821	19719182	4096	0	0	0
CM009180.2	1	19719516	19861432	4096	0	0	0
CM009180.2	1	19861674	20012620	3328	512	256	0
CM009180.2	1	20013886	20170810	0	0	4096	0
CM009180.2	1	20170857	20362912	4096	0	0	0
CM009180.2	1	20363339	20561086	4096	0	0	0
CM009180.2	1	20561926	20762801	4096	0	0	0
CM009180.2	1	20765229	20954557	4096	0	0	0
CM009180.2	1	20954630	21167581	4096	0	0	0
CM009180.2	1	21167688	21321372	4096	0	0	0
CM009180.2	1	21323427	21477046	4096	0	0	0
CM009180.2	1	21477074	21662454	2164	902	1030	0
CM009180.2	1	21663083	21838915	4096	0	0	0
CM009180.2	1	21839655	22028500	0	128	3968	1
CM009180.2	1	22028719	22240790	4096	0	0	0
CM009180.2	1	22242385	22423450	4096	0	0	0
CM009180.2	1	22424821	22597595	4096	0	0	0
CM009180.2	1	22597729	22772234	4096	0	0	0
CM009180.2	1	22774980	22978173	3968	0	128	0
CM009180.2	1	22978179	23128285	4096	0	0	0
CM009180.2	1	23128665	23271060	4096	0	0	0
CM009180.2	1	23271366	23401769	4096	0	0	0
CM009180.2	1	23401969	23657820	4096	0	0	0
CM009180.2	1	23658450	23827356	4096	0	0	0
CM009180.2	1	23827432	24072612	4096	0	0	0
CM009180.2	1	24072644	24263496	4096	0	0	0
CM009180.2	1	24263867	24499088	4096	0	0	0
CM009180.2	1	24499479	24678093	4096	0	0	0
CM009180.2	1	24678226	24894500	3840	0	256	0
CM009180.2	1	24894904	25038477	4096	0	0	0
CM009180.2	1	25038603	25205221	4096	0	0	0
CM009180.2	1	25205446	25396617	4096	0	0	0
CM009180.2	1	25398007	25599823	1408	2432	256	1
CM009180.2	1	25599882	25799225	4096	0	0	0
CM009180.2	1	25799270	25953759	896	3200	0	1
CM009180.2	1	25954143	26126619	1536	640	1920	0
CM009180.2	1	26126754	26283356	4012	60	24	0
CM009180.2	1	26283377	26449459	2588	572	936	0
CM009180.2	1	26449483	26661011	4096	0	0	0
CM009180.2	1	26662298	26886246	4096	0	0	0
CM009180.2	1	26887442	27085086	4096	0	0	0
CM009180.2	1	27087338	27292872	4096	0	0	0
CM009180.2	1	27293333	27502563	4096	0	0	0
CM009180.2	1	27502644	27707002	4096	0	0	0
CM009180.2	1	27707165	27904104	3968	128	0	0
CM009180.2	1	27904116	28118747	1408	2176	512	1
CM009180.2	1	28119321	28318100	4096	0	0	0
CM009180.2	1	28318171	28493462	4096	0	0	0
CM009180.2	1	28494554	28646387	4096	0	0	0
CM009180.2	1	28646617	28836927	1408	2688	0	1
CM009180.2	1	28836998	28986946	4096	0	0	0
CM009180.2	1	28986972	29178541	4096	0	0	0
CM009180.2	1	29179918	29352952	4096	0	0	0
CM009180.2	1	29353391	29508701	4096	0	0	0
CM009180.2	1	29508705	29720726	4096	0	0	0
CM009180.2	1	29721066	29877484	3968	0	128	0
CM009180.2	1	29877581	30032641	3968	0	128	0
CM009180.2	1	30032839	30210476	4096	0	0	0
CM009180.2	1	30211126	30360018	1600	1920	576	1
CM009180.2	1	30360276	30565843	4096	0	0	0
CM009180.2	1	30566579	30777287	4096	0	0	0
CM009180.2	1	30777771	30990103	4096	0	0	0
CM009180.2	1	30990408	31233273	4096	0	0	0
CM009180.2	1	31234437	31402876	4096	0	0	0
CM009180.2	1	31405337	31578029	1088	768	2240	0
CM009180.2	1	31578135	31886424	1024	3072	0	1
CM009180.2	1	31887066	32109424	4096	0	0	0
CM009180.2	1	32111576	32312065	4096	0	0	0
CM009180.2	1	32313850	32549336	4096	0	0	0
CM009180.2	1	32549628	32773388	4096	0	0	0
CM009180.2	1	32775698	33063910	4096	0	0	0
CM009180.2	1	33064329	33533193	4096	0	0	0
CM009180.2	1	33534476	33781533	4096	0	0	0
CM009180.2	1	33781866	34073330	4096	0	0	0
CM009180.2	1	34074316	34360746	3382	364	350	0
CM009180.2	1	34360909	34556910	3840	0	256	0
CM009180.2	1	34557665	34776666	4096	0	0	0
CM009180.2	1	34777917	34997177	3456	512	128	0
CM009180.2	1	34997573	35223805	3328	768	0	0
CM009180.2	1	35224780	35459430	2816	128	1152	0
CM009180.2	1	35459832	35675135	0	0	4096	0
CM009180.2	1	35675776	35975569	4096	0	0	0
CM009180.2	1	35975974	36151040	512	2944	640	1
CM009180.2	1	36151802	36401069	4096	0	0	0
CM009180.2	1	36401088	36551095	0	4096	0	1
CM009180.2	1	36551105	36706745	4096	0	0	0
CM009180.2	1	36706786	36891951	4096	0	0	0
CM009180.2	1	36891968	37030350	2560	0	1536	0
CM009180.2	1	37030394	37249579	1792	0	2304	0
CM009180.2	1	37250240	37432282	4096	0	0	0
CM009180.2	1	37432292	37614348	3712	0	384	0
CM009180.2	1	37617864	37809139	4096	0	0	0
CM009180.2	1	37809362	38043626	4008	16	72	0
CM009180.2	1	38043862	38231816	4096	0	0	0
CM009180.2	1	38232711	38485406	896	3200	0	1
CM009181.2	2	219	207771	4096	0	0	0
CM009181.2	2	207790	372792	2688	1408	0	0
CM009181.2	2	373057	541616	3840	256	0	0
CM009181.2	2	541624	748747	3712	128	256	0
CM009181.2	2	749310	998953	1744	1760	592	1
CM009181.2	2	999298	1162584	4096	0	0	0
CM009181.2	2	1164432	1474897	640	0	3456	0
CM009181.2	2	1475355	1879653	4096	0	0	0
CM009181.2	2	1887707	2283935	4096	0	0	0
CM009181.2	2	2284839	2491990	4096	0	0	0
CM009181.2	2	2492453	2725268	4096	0	0	0
CM009181.2	2	2730526	3023867	4096	0	0	0
CM009181.2	2	3023928	3142732	4096	0	0	0
CM009181.2	2	3143323	3247188	1096	2004	996	1
CM009181.2	2	3247222	3299409	1868	1276	952	0
CM009181.2	2	3299481	3342011	2808	984	304	0
CM009181.2	2	3342012	3375977	2208	768	1120	0
CM009181.2	2	3376015	3403141	3976	0	120	0
CM009181.2	2	3403158	3438297	972	776	2348	0
CM009181.2	2	3439264	3509755	384	1152	2560	1
CM009181.2	2	3509784	3565750	1636	1684	776	1
CM009181.2	2	3565807	3722275	4096	0	0	0
CM009181.2	2	3722326	3869347	3968	128	0	0
CM009181.2	2	3869981	3995321	3712	384	0	0
CM009181.2	2	3995718	4112960	3200	896	0	0
CM009181.2	2	4113064	4274655	4096	0	0	0
CM009181.2	2	4275964	4466219	4096	0	0	0
CM009181.2	2	4466310	4638517	4096	0	0	0
CM009181.2	2	4639047	4822108	4096	0	0	0
CM009181.2	2	4823869	4976991	4096	0	0	0
CM009181.2	2	4977019	5150313	4096	0	0	0
CM009181.2	2	5150774	5328471	4096	0	0	0
CM009181.2	2	5329843	5512494	4096	0	0	0
CM009181.2	2	5512739	5701605	4096	0	0	0
CM009181.2	2	5702201	5874483	4096	0	0	0
CM009181.2	2	5875029	6013361	4096	0	0	0
CM009181.2	2	6013873	6221086	4096	0	0	0
CM009181.2	2	6221485	6366248	4096	0	0	0
CM009181.2	2	6366541	6546981	4096	0	0	0
CM009181.2	2	6547258	6765222	4096	0	0	0
CM009181.2	2	6766652	7017901	4096	0	0	0
CM009181.2	2	7018714	7200021	3584	0	512	0
CM009181.2	2	7200942	7405431	4096	0	0	0
CM009181.2	2	7406042	7589358	0	512	3584	1
CM009181.2	2	7589592	7783635	4096	0	0	0
CM009181.2	2	7783736	8040949	4096	0	0	0
CM009181.2	2	8041455	8199112	4096	0	0	0
CM009181.2	2	8199150	8341328	0	4096	0	1
CM009181.2	2	8341813	8519300	4096	0	0	0
CM009181.2	2	8520050	8684716	2176	896	1024	0
CM009181.2	2	8684731	8949055	4096	0	0	0
CM009181.2	2	8949872	9147007	4096	0	0	0
CM009181.2	2	9147460	9342608	4096	0	0	0
CM009181.2	2	9343704	9515423	4096	0	0	0
CM009181.2	2	9515425	9704751	4096	0	0	0
CM009181.2	2	9705064	9944248	4096	0	0	0
CM009181.2	2	9945429	10169184	4096	0	0	0
CM009181.2	2	10169368	10429136	4096	0	0	0
CM009181.2	2	10437519	10670763	4096	0	0	0
CM009181.2	2	10671284	10884151	4096	0	0	0
CM009181.2	2	10885404	11101125	4096	0	0	0
CM009181.2	2	11101513	11355079	4096	0	0	0
CM009181.2	2	11355337	11723263	4096	0	0	0
CM009181.2	2	11724243	12080456	4096	0	0	0
CM009181.2	2	12080998	12326928	4096	0	0	0
CM009181.2	2	12327347	12595012	4096	0	0	0
CM009181.2	2	12596602	12950671	4096	0	0	0
CM009181.2	2	12951085	13423645	4096	0	0	0
CM009181.2	2	13423693	13785732	4096	0	0	0
CM009181.2	2	13785777	14010168	4096	0	0	0
CM009181.2	2	14011580	14260124	4096	0	0	0
CM009181.2	2	14260150	14461993	4096	0	0	0
CM009181.2	2	14462984	14658602	4096	0	0	0
CM009181.2	2	14658869	14834822	4096	0	0	0
CM009181.2	2	14835171	15031944	4096	0	0	0
CM009181.2	2	15032146	15216437	4096	0	0	0
CM009181.2	2	15216685	15400524	4096	0	0	0
CM009181.2	2	15400789	15562646	4096	0	0	0
CM009181.2	2	15562670	15716443	4096	0	0	0
CM009181.2	2	15716500	15848312	2176	1280	640	0
CM009181.2	2	15848359	16031867	4096	0	0	0
CM009181.2	2	16032582	16288849	4096	0	0	0
CM009181.2	2	16290330	16471182	1920	1664	512	0
CM009181.2	2	16471487	16650378	4096	0	0	0
CM009181.2	2	16651531	16849675	4096	0	0	0
CM009181.2	2	16850172	17030727	4096	0	0	0
CM009181.2	2	17031902	17188647	4096	0	0	0
CM009181.2	2	17189316	17368133	4096	0	0	0
CM009181.2	2	17368516	17573960	4096	0	0	0
CM009181.2	2	17574012	17808062	4096	0	0	0
CM009181.2	2	17808840	17992508	4096	0	0	0
CM009181.2	2	17994835	18187832	4096	0	0	0
CM009181.2	2	18188264	18399241	4096	0	0	0
CM009181.2	2	18399651	18699345	4096	0	0	0
CM009181.2	2	18699357	18890114	4096	0	0	0
CM009181.2	2	18890136	19053282	4096	0	0	0
CM009181.2	2	19053556	19263062	4096	0	0	0
CM009181.2	2	19263363	19455922	4096	0	0	0
CM009181.2	2	19456022	19631384	4096	0	0	0
CM009181.2	2	19632050	19826499	4096	0	0	0
CM009181.2	2	19828527	20003578	4096	0	0	0
CM009181.2	2	20004331	20214375	4096	0	0	0
CM009181.2	2	20215750	20408211	4096	0	0	0
CM009181.2	2	20408529	20575455	4096	0	0	0
CM009181.2	2	20577873	20740513	4096	0	0	0
CM009181.2	2	20742659	21028480	4096	0	0	0
CM009181.2	2	21028813	21203799	4096	0	0	0
CM009181.2	2	21203859	21396950	4096	0	0	0
CM009181.2	2	21397980	21596505	4096	0	0	0
CM009181.2	2	21596579	21738088	128	2688	1280	1
CM009181.2	2	21740162	21923410	4096	0	0	0
CM009181.2	2	21924257	22138660	4096	0	0	0
CM009181.2	2	22139424	22376780	1280	1664	1152	1
CM009181.2	2	22377082	22555182	3712	384	0	0
CM009181.2	2	22555298	22729139	4096	0	0	0
CM009181.2	2	22729153	22881139	3072	1024	0	0
CM009181.2	2	22881562	23043887	3328	768	0	0
CM009181.2	2	23044045	23223227	3968	128	0	0
CM009181.2	2	23224392	23412624	2944	1024	128	0
CM009181.2	2	23412715	23562983	4096	0	0	0
CM009181.2	2	23565619	23703556	1216	2176	704	1
CM009181.2	2	23703650	23797821	152	3612	332	1
CM009181.2	2	23797856	23896219	3568	60	468	0
CM009181.2	2	23896275	24067611	2816	768	512	0
CM009181.2	2	24067900	24207697	512	1920	1664	1
CM009181.2	2	24208779	24375750	384	1472	2240	1
CM009181.2	2	24375775	24575964	124	3972	0	1
CM009181.2	2	24576643	24689994	1920	512	1664	0
CM009181.2	2	24690056	24799091	2876	820	400	0
CM009181.2	2	24799889	24900124	1880	1256	960	0
CM009181.2	2	24900493	24987593	660	784	2652	1
CM009181.2	2	24987628	25044551	2528	1478	90	0
CM009181.2	2	25044566	25240136	3456	384	256	0
CM009181.2	2	25240517	25429421	4096	0	0	0
CM009181.2	2	25429508	25604303	4096	0	0	0
CM009181.2	2	25607041	25812440	0	4096	0	1
CM009181.2	2	25815988	25961942	4096	0	0	0
CM009181.2	2	25962276	26126665	4096	0	0	0
CM009181.2	2	26126843	26321661	4096	0	0	0
CM009181.2	2	26322076	26504237	4096	0	0	0
CM009181.2	2	26504894	26697205	4096	0	0	0
CM009181.2	2	26698862	26872617	4096	0	0	0
CM009181.2	2	26872961	27026387	4096	0	0	0
CM009181.2	2	27026459	27204692	4096	0	0	0
CM009181.2	2	27204874	27378281	3712	0	384	0
CM009181.2	2	27379103	27538245	2688	1408	0	0
CM009181.2	2	27538438	27657223	4096	0	0	0
CM009181.2	2	27657977	27805273	768	0	3328	0
CM009181.2	2	27805383	27972055	4096	0	0	0
CM009181.2	2	27972240	28136518	1824	1464	808	0
CM009181.2	2	28136587	28280426	4096	0	0	0
CM009181.2	2	28280489	28408386	4096	0	0	0
CM009181.2	2	28408726	28563006	3968	0	128	0
CM009181.2	2	28563158	28752487	4096	0	0	0
CM009181.2	2	28754647	28909228	4096	0	0	0
CM009181.2	2	28909457	29079445	4096	0	0	0
CM009181.2	2	29081237	29272556	2688	768	640	0
CM009181.2	2	29272586	29399423	4096	0	0	0
CM009181.2	2	29399756	29554319	2432	1408	256	0
CM009181.2	2	29554555	29686633	4096	0	0	0
CM009181.2	2	29686836	29822161	3200	384	512	0
CM009181.2	2	29822762	29957478	256	3584	256	1
CM009181.2	2	29958320	30129312	4096	0	0	0
CM009181.2	2	30129696	30262755	3712	384	0	0
CM009181.2	2	30262761	30417062	4096	0	0	0
CM009181.2	2	30417209	30544019	4096	0	0	0
CM009181.2	2	30544153	30672394	4096	0	0	0
CM009181.2	2	30672923	30810053	4096	0	0	0
CM009181.2	2	30811263	30982503	4096	0	0	0
CM009181.2	2	30982912	31128205	1792	1664	640	0
CM009181.2	2	31128696	31262625	4096	0	0	0
CM009181.2	2	31263458	31379425	3840	128	128	0
CM009181.2	2	31380669	31507719	4096	0	0	0
CM009181.2	2	31507862	31690932	4096	0	0	0
CM009181.2	2	31690980	31805728	4096	0	0	0
CM009181.2	2	31806011	31929698	4096	0	0	0
CM009181.2	2	31930240	32059417	2816	1280	0	0
CM009181.2	2	32059634	32173738	1664	640	1792	0
CM009181.2	2	32174544	32342050	4096	0	0	0
CM009182.2	3	34387	214587	896	512	2688	0
CM009182.2	3	214864	525691	2740	680	676	0
CM009182.2	3	525756	1079480	182	622	3292	1
CM009182.2	3	1079650	2046201	3712	12	372	0
CM009182.2	3	2047643	2168812	4096	0	0	0
CM009182.2	3	2169203	2332080	4096	0	0	0
CM009182.2	3	2332517	2425928	2432	910	754	0
CM009182.2	3	2426112	2517830	736	2034	1326	1
CM009182.2	3	2518130	2612412	3044	260	792	0
CM009182.2	3	2612548	2664705	552	1216	2328	1
CM009182.2	3	2664737	2771438	4088	0	8	0
CM009182.2	3	2771472	2857095	768	2944	384	1
CM009182.2	3	2857494	2935559	1024	3072	0	1
CM009182.2	3	2935701	3087170	3840	0	256	0
CM009182.2	3	3087933	3371857	2944	640	512	0
CM009182.2	3	3371863	3522152	1692	1212	1192	0
CM009182.2	3	3522357	4028560	2900	800	396	0
CM009182.2	3	4028574	4214570	1096	2166	834	1
CM009182.2	3	4214696	4288788	376	836	2884	1
CM009182.2	3	4288815	4364716	1944	368	1784	0
CM009182.2	3	4365702	4422464	1398	1588	1110	1
CM009182.2	3	4422482	4498547	1588	1080	1428	0
CM009182.2	3	4498642	4542558	564	1848	1684	1
CM009182.2	3	4542753	4746409	856	936	2304	1
CM009182.2	3	4746590	4866680	508	1672	1916	1
CM009182.2	3	4866870	5044919	116	496	3484	1
CM009182.2	3	5045052	5107934	3608	444	44	0
CM009182.2	3	5108031	5312445	1660	316	2120	0
CM009182.2	3	5312447	5494738	2292	1350	454	0
CM009182.2	3	5494827	5598492	952	772	2372	0
CM009182.2	3	5601256	5652793	392	3324	380	1
CM009182.2	3	5652819	5788946	1856	192	2048	0
CM009182.2	3	5789296	5886136	3328	512	256	0
CM009182.2	3	5886200	6291174	2924	748	424	0
CM009182.2	3	6291233	6417143	2628	192	1276	0
CM009182.2	3	6417435	6477259	280	3468	348	1
CM009182.2	3	6477330	6549701	736	2692	668	1
CM009182.2	3	6549729	6613297	2544	676	876	0
CM009182.2	3	6613305	6664973	1660	1282	1154	0
CM009182.2	3	6664989	6691328	2538	920	638	0
CM009182.2	3	6691389	6760669	2154	1370	572	0
CM009182.2	3	6760752	6847075	1148	1590	1358	1
CM009182.2	3	6847089	7068733	1618	2246	232	1
CM009182.2	3	7068764	7354650	3664	396	36	0
CM009182.2	3	7354683	7421870	2246	744	1106	0
CM009182.2	3	7421922	7489453	2816	540	740	0
CM009182.2	3	7489458	7566660	766	1752	1578	1
CM009182.2	3	7566670	7670045	460	3636	0	1
CM009182.2	3	7670344	8081302	432	2432	1232	1
CM009182.2	3	8081338	8255212	3328	0	768	0
CM009182.2	3	8255360	8428544	4096	0	0	0
CM009182.2	3	8428658	8599742	512	3584	0	1
CM009182.2	3	8600339	8716932	2428	550	1118	0
CM009182.2	3	8716964	8822154	1440	1896	760	1
CM009182.2	3	8822367	8929021	3984	96	16	0
CM009182.2	3	8929304	9191375	2224	1200	672	0
CM009182.2	3	9191719	9371243	1594	1558	944	0
CM009182.2	3	9371339	9535558	1636	1652	808	1
CM009182.2	3	9536020	9663765	1270	1824	1002	1
CM009182.2	3	9665627	9758868	4096	0	0	0
CM009182.2	3	9758892	9943393	3928	84	84	0
CM009182.2	3	9943519	10078339	4096	0	0	0
CM009182.2	3	10080411	10227455	2304	1792	0	0
CM009182.2	3	10227565	10366002	1664	2176	256	1
CM009182.2	3	10367266	10501531	0	256	3840	1
CM009182.2	3	10501555	10582822	2992	1032	72	0
CM009182.2	3	10586081	10708197	862	2426	808	1
CM009182.2	3	10708360	11008644	1020	2416	660	1
CM009182.2	3	11009247	11214690	1152	2944	0	1
CM009182.2	3	11215320	11369783	3444	164	488	0
CM009182.2	3	11369887	11499184	384	3712	0	1
CM009182.2	3	11500692	11666478	4096	0	0	0
CM009182.2	3	11668063	11875567	4096	0	0	0
CM009182.2	3	11876393	11954135	796	1320	1980	1
CM009182.2	3	11954330	12129364	1714	1704	678	0
CM009182.2	3	12129375	12165780	2364	1656	76	0
CM009182.2	3	12165826	12225215	0	0	4096	0
CM009182.2	3	12225249	12288596	512	384	3200	0
CM009182.2	3	12288611	12495570	2144	1304	648	0
CM009182.2	3	12495593	12543688	3028	1008	60	0
CM009182.2	3	12543736	12642186	1724	2148	224	1
CM009182.2	3	12642193	12747695	1500	2188	408	1
CM009182.2	3	12747725	12808522	1408	384	2304	0
CM009182.2	3	12808529	12894106	256	1920	1920	1
CM009182.2	3	12894112	13081218	1600	1728	768	1
CM009182.2	3	13081254	13185742	4096	0	0	0
CM009182.2	3	13186370	13303992	1664	0	2432	0
CM009182.2	3	13304392	13455851	4096	0	0	0
CM009182.2	3	13455971	13568060	0	384	3712	1
CM009182.2	3	13568087	13685766	4096	0	0	0
CM009182.2	3	13685990	13759981	1408	192	2496	0
CM009182.2	3	13760327	13894399	512	640	2944	1
CM009182.2	3	13894615	14010141	4096	0	0	0
CM009182.2	3	14010500	14171632	3200	768	128	0
CM009182.2	3	14172328	14493968	2304	768	1024	0
CM009182.2	3	14494077	14658104	4096	0	0	0
CM009182.2	3	14658781	14792320	0	0	4096	0
CM009182.2	3	14792681	14950508	4096	0	0	0
CM009182.2	3	14950970	15070363	640	640	2816	0
CM009182.2	3	15070465	15224193	3200	0	896	0
CM009182.2	3	15224265	15333466	3584	0	512	0
CM009182.2	3	15333580	15510592	4096	0	0	0
CM009182.2	3	15510695	15605884	4048	36	12	0
CM009182.2	3	15607083	15701197	512	3200	384	1
CM009182.2	3	15702187	15764511	3160	456	480	0
CM009182.2	3	15764577	15877756	128	1664	2304	1
CM009182.2	3	15877797	15976013	1540	1232	1324	0
CM009182.2	3	15976118	16010503	1176	1644	1276	1
CM009182.2	3	16010560	16149954	2714	912	470	0
CM009182.2	3	16150041	16180270	1858	384	1854	0
CM009182.2	3	16180297	16271620	384	0	3712	0
CM009182.2	3	16271944	16319570	0	0	4096	0
CM009182.2	3	16320035	16413586	944	1312	1840	1
CM009182.2	3	16413666	16463001	1404	2564	128	1
CM009182.2	3	16463057	16616927	384	3712	0	1
CM009182.2	3	16617987	16700807	0	0	4096	0
CM009182.2	3	16700907	17416364	1624	1504	968	0
CM009182.2	3	17416388	17502322	1216	1984	896	1
CM009182.2	3	17503495	17630309	1024	1472	1600	1
CM009182.2	3	17630358	17705607	1920	2176	0	1
CM009182.2	3	17705684	17808483	2432	384	1280	0
CM009182.2	3	17809157	18018341	128	1024	2944	1
CM009182.2	3	18019402	18103002	3648	352	96	0
CM009182.2	3	18103049	18226507	96	3968	32	1
CM009182.2	3	18226508	18438537	3100	912	84	0
CM009182.2	3	18439775	19049586	1792	384	1920	0
CM009182.2	3	19050451	19228488	3328	0	768	0
CM009182.2	3	19228937	19340693	768	2176	1152	1
CM009182.2	3	19340816	19568880	4096	0	0	0
CM009182.2	3	19568979	19652942	140	3848	108	1
CM009182.2	3	19656401	19701671	256	3840	0	1
CM009182.2	3	19702056	19733171	1564	2420	112	1
CM009182.2	3	19733764	19817339	280	3432	384	1
CM009182.2	3	19818823	19979763	2432	768	896	0
CM009182.2	3	19980135	20136451	4096	0	0	0
CM009182.2	3	20136503	20289517	3840	0	256	0
CM009182.2	3	20290634	20430825	4096	0	0	0
CM009182.2	3	20430900	20646179	4096	0	0	0
CM009182.2	3	20646572	20825812	4096	0	0	0
CM009182.2	3	20826052	21048345	4096	0	0	0
CM009182.2	3	21048722	21250411	4096	0	0	0
CM009182.2	3	21250747	21387070	4096	0	0	0
CM009182.2	3	21387588	22062188	4096	0	0	0
CM009182.2	3	22062211	22181223	3032	416	648	0
CM009182.2	3	22183033	22364854	2048	1664	384	0
CM009182.2	3	22365238	22515607	1024	1408	1664	1
CM009182.2	3	22515804	22654301	2848	1248	0	0
CM009182.2	3	22655109	22739667	1152	1984	960	1
CM009182.2	3	22739841	22872164	3968	128	0	0
CM009182.2	3	22872564	23031041	4096	0	0	0
CM009182.2	3	23031047	23197709	3968	0	128	0
CM009182.2	3	23203114	23340798	3648	0	448	0
CM009182.2	3	23340897	23711981	2016	1028	1052	0
CM009182.2	3	23712000	23806367	2688	1216	192	0
CM009182.2	3	23806381	23926134	1920	1280	896	0
CM009182.2	3	23926658	24093679	3072	768	256	0
CM009182.2	3	24093980	24240677	3968	128	0	0
CM009182.2	3	24240764	24391984	384	128	3584	0
CM009182.2	3	24392449	24515623	384	3200	512	1
CM009182.2	3	24516373	24645681	4096	0	0	0
CM009182.2	3	24646003	24794542	4096	0	0	0
CM009182.2	3	24794773	24924178	3584	512	0	0
CM009182.2	3	24924380	25064863	4096	0	0	0
CM009182.2	3	25066783	25203913	4096	0	0	0
CM009182.2	3	25206198	25358634	4096	0	0	0
CM009182.2	3	25359277	25499462	4096	0	0	0
CM009182.2	3	25499829	25671103	4096	0	0	0
CM009182.2	3	25671176	25824477	4096	0	0	0
CM009182.2	3	25825682	25966573	4096	0	0	0
CM009182.2	3	25967314	26145697	512	2432	1152	1
CM009182.2	3	26146238	26333021	4096	0	0	0
CM009182.2	3	26334801	26517950	3840	128	128	0
CM009182.2	3	26518229	26620940	4096	0	0	0
CM009182.2	3	26620977	26727906	1422	1774	900	1
CM009182.2	3	26728171	26815934	0	4096	0	1
CM009182.2	3	26816033	26938646	2304	1280	512	0
CM009182.2	3	26939370	27099163	4096	0	0	0
CM009182.2	3	27099337	27223106	1408	1024	1664	0
CM009182.2	3	27223447	27405003	4096	0	0	0
CM009182.2	3	27405782	27557852	1152	768	2176	0
CM009182.2	3	27559017	27666579	2560	1152	384	0
CM009182.2	3	27668062	27782972	4096	0	0	0
CM009182.2	3	27784003	27895932	4096	0	0	0
CM009182.2	3	27895974	28301567	1792	2048	256	1
CM009182.2	3	28302942	28447158	3712	0	384	0
CM009182.2	3	28447182	28621375	336	3384	376	1
CM009182.2	3	28621532	28731604	2688	1280	128	0
CM009182.2	3	28731886	28833068	128	3328	640	1
CM009182.2	3	28833277	29033456	1568	888	1640	0
CM009182.2	3	29034894	29100018	0	0	4096	0
CM009182.2	3	29100104	29261750	0	0	4096	0
CM009182.2	3	29261760	29403147	3072	384	640	0
CM009182.2	3	29403343	29505681	128	896	3072	1
CM009182.2	3	29506150	29640569	2048	1792	256	0
CM009182.2	3	29641573	29810088	1024	512	2560	0
CM009182.2	3	29812237	29966807	2816	1280	0	0
CM009182.2	3	29967462	30357415	4096	0	0	0
CM009182.2	3	30358054	30473183	2176	1792	128	0
CM009182.2	3	30473184	30636058	3456	384	256	0
CM009182.2	3	30636078	30777283	4096	0	0	0
CM009182.2	3	30777370	30941575	4096	0	0	0
CM009182.2	3	30941865	30987991	412	1700	1984	1
CM009182.2	3	30988493	31049319	128	0	3968	0
CM009182.2	3	31049388	31087463	988	1792	1316	1
CM009182.2	3	31094081	31151788	1198	1970	928	1
CM009182.2	3	31151833	31187762	584	3012	500	1
CM009182.2	3	31187788	31382109	640	768	2688	1
CM009182.2	3	31382534	31577824	2164	1260	672	0
CM009182.2	3	31577908	32034155	2152	798	1146	0
CM009182.2	3	32035441	32147203	3712	384	0	0
CM009182.2	3	32147946	32274772	4096	0	0	0
CM009182.2	3	32274902	32418861	4096	0	0	0
CM009182.2	3	32420399	32565931	1792	768	1536	0
CM009182.2	3	32566100	32694956	4096	0	0	0
CM009182.2	3	32699901	32831149	4096	0	0	0
CM009182.2	3	32832146	32968167	4096	0	0	0
CM009182.2	3	32968863	33085031	4096	0	0	0
CM009182.2	3	33085044	33224685	4096	0	0	0
CM009182.2	3	33226596	33345814	4096	0	0	0
CM009182.2	3	33346304	33514013	3968	128	0	0
CM009182.2	3	33514365	33756402	3968	0	128	0
CM009182.2	3	33758189	33920435	4096	0	0	0
CM009182.2	3	33921285	34047512	0	128	3968	1
CM009182.2	3	34048283	35041232	704	2072	1320	1
CM009182.2	3	35041487	35454355	916	1614	1566	1
CM009182.2	3	35454468	35511848	992	1872	1232	1
CM009182.2	3	35512116	35767043	1942	1062	1092	0
CM009182.2	3	35767759	36056568	3840	0	256	0
CM009182.2	3	36060102	37040854	4096	0	0	0
CM009182.2	3	37041473	37193885	4096	0	0	0
CM009183.2	4	4951	191231	4096	0	0	0
CM009183.2	4	192136	349731	4096	0	0	0
CM009183.2	4	349821	658366	1792	1792	512	0
CM009183.2	4	658692	835847	4096	0	0	0
CM009183.2	4	836173	973668	2048	384	1664	0
CM009183.2	4	973822	1166306	4096	0	0	0
CM009183.2	4	1166980	1426928	640	512	2944	0
CM009183.2	4	1426954	1527765	1240	2368	488	1
CM009183.2	4	1527827	1726243	2432	768	896	0
CM009183.2	4	1726303	1882600	2432	1664	0	0
CM009183.2	4	1883648	2075246	256	3840	0	1
CM009183.2	4	2075297	3194541	256	128	3712	0
CM009183.2	4	3198006	3368827	4096	0	0	0
CM009183.2	4	3368891	3772995	4096	0	0	0
CM009183.2	4	3773339	4095302	4096	0	0	0
CM009183.2	4	4096065	4259563	4096	0	0	0
CM009183.2	4	4259619	4405109	512	2816	768	1
CM009183.2	4	4405308	4583433	4096	0	0	0
CM009183.2	4	4585469	4836949	4096	0	0	0
CM009183.2	4	4838526	4999220	3712	128	256	0
CM009183.2	4	5002108	5272723	4096	0	0	0
CM009183.2	4	5273578	5429369	1792	128	2176	0
CM009183.2	4	5430278	5667713	4096	0	0	0
CM009183.2	4	5669569	5828329	4096	0	0	0
CM009183.2	4	5829474	6001711	4096	0	0	0
CM009183.2	4	6003778	6159046	2688	1024	384	0
CM009183.2	4	6159188	6347280	0	4096	0	1
CM009183.2	4	6347585	6481701	128	0	3968	0
CM009183.2	4	6482108	6627345	256	3840	0	1
CM009183.2	4	6627432	6763802	4096	0	0	0
CM009183.2	4	6763838	6905769	3584	512	0	0
CM009183.2	4	6906310	7101423	4096	0	0	0
CM009183.2	4	7101706	7300290	512	3456	128	1
CM009183.2	4	7300544	7460249	1152	2560	384	1
CM009183.2	4	7460686	7634636	4096	0	0	0
CM009183.2	4	7635599	7800264	256	2944	896	1
CM009183.2	4	7800383	7999381	4096	0	0	0
CM009183.2	4	7999978	8180849	3840	0	256	0
CM009183.2	4	8181270	8352767	1536	2432	128	1
CM009183.2	4	8353167	8509106	1122	2156	818	1
CM009183.2	4	8509756	8612428	1792	1536	768	0
CM009183.2	4	8612721	8780713	4096	0	0	0
CM009183.2	4	8781137	8972167	3840	128	128	0
CM009183.2	4	8972801	9149471	896	128	3072	0
CM009183.2	4	9149696	9320554	3584	512	0	0
CM009183.2	4	9321101	9499775	3584	512	0	0
CM009183.2	4	9501248	9644993	1792	1664	640	0
CM009183.2	4	9645070	9870084	4096	0	0	0
CM009183.2	4	9870141	10114284	4096	0	0	0
CM009183.2	4	10114416	10261982	4096	0	0	0
CM009183.2	4	10262174	10472622	4096	0	0	0
CM009183.2	4	10472638	10642252	4096	0	0	0
CM009183.2	4	10642523	10830582	4096	0	0	0
CM009183.2	4	10830647	10964138	1536	2432	128	1
CM009183.2	4	10965434	11147035	4096	0	0	0
CM009183.2	4	11147202	11294289	3072	512	512	0
CM009183.2	4	11294439	11438464	3840	128	128	0
CM009183.2	4	11439029	11736049	896	128	3072	0
CM009183.2	4	11736062	11948280	2548	1448	100	0
CM009183.2	4	11948374	12034430	1972	1584	540	0
CM009183.2	4	12034709	12095256	476	1496	2124	1
CM009183.2	4	12095278	12122126	332	3652	112	1
CM009183.2	4	12122127	12187735	128	2344	1624	1
CM009183.2	4	12188005	12290980	256	384	3456	1
CM009183.2	4	12291008	12409856	0	0	4096	0
CM009183.2	4	12410098	12514888	0	0	4096	0
CM009183.2	4	12515247	12717020	3712	384	0	0
CM009183.2	4	12717085	12792212	3148	868	80	0
CM009183.2	4	12792274	12932846	4096	0	0	0
CM009183.2	4	12933059	13028951	0	384	3712	1
CM009183.2	4	13029032	13175670	3328	0	768	0
CM009183.2	4	13176578	13346297	4096	0	0	0
CM009183.2	4	13346674	13545128	4096	0	0	0
CM009183.2	4	13545207	13677658	256	512	3328	1
CM009183.2	4	13677663	13835729	0	3840	256	1
CM009183.2	4	13839533	13996688	256	3328	512	1
CM009183.2	4	13996808	14216407	0	2944	1152	1
CM009183.2	4	14217006	14302488	1024	768	2304	0
CM009183.2	4	14302678	14488568	4016	24	56	0
CM009183.2	4	14488595	14674389	4096	0	0	0
CM009183.2	4	14674810	14899884	4096	0	0	0
CM009183.2	4	14900570	15099158	4096	0	0	0
CM009183.2	4	15099708	15260386	4096	0	0	0
CM009183.2	4	15260715	15446427	3584	256	256	0
CM009183.2	4	15447746	15600769	3992	104	0	0
CM009183.2	4	15603297	15779625	4096	0	0	0
CM009183.2	4	15781538	15939492	2560	1536	0	0
CM009183.2	4	15939593	16096382	4096	0	0	0
CM009183.2	4	16096937	16267385	528	2848	720	1
CM009183.2	4	16267464	16463355	3616	420	60	0
CM009183.2	4	16463902	16648327	4096	0	0	0
CM009183.2	4	16648711	16849314	4096	0	0	0
CM009183.2	4	16849463	17076553	4096	0	0	0
CM009183.2	4	17077314	17276722	4096	0	0	0
CM009183.2	4	17276789	17469810	384	3712	0	1
CM009183.2	4	17469993	17620265	896	1920	1280	1
CM009183.2	4	17620426	17663265	424	2560	1112	1
CM009183.2	4	17663281	17789678	2528	0	1568	0
CM009183.2	4	17792828	17920424	4096	0	0	0
CM009183.2	4	17920436	18094893	4096	0	0	0
CM009183.2	4	18095451	18327811	4096	0	0	0
CM009183.2	4	18327859	18445903	128	1920	2048	1
CM009183.2	4	18450586	18588441	1280	512	2304	0
CM009183.2	4	18588520	18723250	128	1920	2048	1
CM009183.2	4	18723553	18877961	4096	0	0	0
CM009183.2	4	18878836	19104745	3456	384	256	0
CM009183.2	4	19106613	19274374	1280	256	2560	0
CM009183.2	4	19274687	19431326	3200	0	896	0
CM009183.2	4	19431612	19553239	4096	0	0	0
CM009183.2	4	19553574	19680236	4096	0	0	0
CM009183.2	4	19680305	19831012	4096	0	0	0
CM009183.2	4	19831467	20058345	2016	1424	656	0
CM009183.2	4	20058382	20210554	4096	0	0	0
CM009183.2	4	20210753	20365974	3856	240	0	0
CM009183.2	4	20366259	20520570	4096	0	0	0
CM009183.2	4	20521253	20675261	1536	256	2304	0
CM009183.2	4	20675607	20818777	4096	0	0	0
CM009183.2	4	20819397	21017977	4096	0	0	0
CM009183.2	4	21018001	21180503	4096	0	0	0
CM009183.2	4	21180793	21324077	3584	256	256	0
CM009183.2	4	21324321	21485263	4096	0	0	0
CM009183.2	4	21485595	21752305	4096	0	0	0
CM009183.2	4	21752311	21918645	4096	0	0	0
CM009183.2	4	21919491	22057759	1152	2944	0	1
CM009183.2	4	22058489	22222091	4096	0	0	0
CM009183.2	4	22222245	22352486	512	1152	2432	1
CM009183.2	4	22352699	22523214	4096	0	0	0
CM009183.2	4	22523277	22673656	4096	0	0	0
CM009183.2	4	22673752	22841045	1408	1600	1088	1
CM009183.2	4	22841051	23032530	2176	768	1152	0
CM009183.2	4	23032721	23179640	2176	128	1792	0
CM009183.2	4	23179808	23345163	1536	0	2560	0
CM009183.2	4	23345587	23497688	4096	0	0	0
CM009183.2	4	23497814	23658247	0	0	4096	0
CM009183.2	4	23658285	23780146	4096	0	0	0
CM009183.2	4	23782675	23923025	4096	0	0	0
CM009183.2	4	23923412	24057371	4096	0	0	0
CM009183.2	4	24058751	24231418	1792	1152	1152	0
CM009183.2	4	24231458	24395525	4096	0	0	0
CM009183.2	4	24395526	24530671	3968	0	128	0
CM009183.2	4	24531927	24740808	4096	0	0	0
CM009183.2	4	24740830	24864442	2432	512	1152	0
CM009183.2	4	24866504	25006366	1536	2048	512	1
CM009183.2	4	25006493	25153267	3584	512	0	0
CM009183.2	4	25153843	25336445	4096	0	0	0
CM009183.2	4	25336935	25537415	4096	0	0	0
CM009183.2	4	25537491	25627526	1828	1512	756	0
CM009183.2	4	25627571	25813033	3456	320	320	0
CM009183.2	4	25818416	26060107	3584	512	0	0
CM009183.2	4	26060261	26198886	3712	0	384	0
CM009183.2	4	26200406	26377775	384	3712	0	1
CM009183.2	4	26377972	26558886	1664	2432	0	1
CM009183.2	4	26559030	26709470	4096	0	0	0
CM009183.2	4	26710724	26859540	4096	0	0	0
CM009183.2	4	26860411	27006398	4096	0	0	0
CM009183.2	4	27006593	27152209	4096	0	0	0
CM009183.2	4	27152492	27304373	4096	0	0	0
CM009183.2	4	27304392	27485611	1280	2560	256	1
CM009183.2	4	27485664	27654215	4096	0	0	0
CM009183.2	4	27654230	27784245	3712	0	384	0
CM009183.2	4	27784364	27944728	1408	2304	384	1
CM009183.2	4	27945492	29027163	420	1980	1696	1
CM009183.2	4	29027233	29076989	0	0	4096	0
CM009183.2	4	29076994	29305659	1152	0	2944	0
CM009183.2	4	29310073	30158788	3712	0	384	0
CM009183.2	4	30158875	30420963	3584	0	512	0
CM009184.2	5	9202	185677	4096	0	0	0
CM009184.2	5	186596	491840	3968	0	128	0
CM009184.2	5	493213	878807	512	1472	2112	1
CM009184.2	5	881777	1175273	384	256	3456	0
CM009184.2	5	1175414	2114738	4096	0	0	0
CM009184.2	5	2114782	3064915	3456	512	128	0
CM009184.2	5	3064958	3218301	4096	0	0	0
CM009184.2	5	3219396	3406647	4096	0	0	0
CM009184.2	5	3406930	3548904	1664	1280	1152	0
CM009184.2	5	3549203	3702032	1408	2048	640	1
CM009184.2	5	3702339	3867803	4096	0	0	0
CM009184.2	5	3869030	4082830	2944	384	768	0
CM009184.2	5	4083878	4269235	4096	0	0	0
CM009184.2	5	4269423	4451570	0	0	4096	0
CM009184.2	5	4451986	4678755	3200	896	0	0
CM009184.2	5	4678804	4887283	3584	0	512	0
CM009184.2	5	4887711	5075900	4096	0	0	0
CM009184.2	5	5076114	5208158	3328	640	128	0
CM009184.2	5	5208413	5418848	3992	64	40	0
CM009184.2	5	5418895	5557619	4096	0	0	0
CM009184.2	5	5558922	5756523	4096	0	0	0
CM009184.2	5	5756796	5923697	4096	0	0	0
CM009184.2	5	5924486	6066767	4096	0	0	0
CM009184.2	5	6067561	6261249	4096	0	0	0
CM009184.2	5	6261300	6418118	4096	0	0	0
CM009184.2	5	6419397	6574235	3840	0	256	0
CM009184.2	5	6574717	6727157	4096	0	0	0
CM009184.2	5	6727292	6873468	4096	0	0	0
CM009184.2	5	6873488	7074954	4096	0	0	0
CM009184.2	5	7075343	7251881	4096	0	0	0
CM009184.2	5	7252275	7427280	4096	0	0	0
CM009184.2	5	7427387	7650965	4096	0	0	0
CM009184.2	5	7651221	7886472	3840	0	256	0
CM009184.2	5	7886726	8037029	4096	0	0	0
CM009184.2	5	8038302	8254058	3968	128	0	0
CM009184.2	5	8255675	8416297	4096	0	0	0
CM009184.2	5	8424609	8575954	4096	0	0	0
CM009184.2	5	8576021	8745207	4096	0	0	0
CM009184.2	5	8746412	8958985	4096	0	0	0
CM009184.2	5	8959624	9207569	4096	0	0	0
CM009184.2	5	9208180	9383446	4096	0	0	0
CM009184.2	5	9383525	9534333	4096	0	0	0
CM009184.2	5	9534407	9693204	4096	0	0	0
CM009184.2	5	9693508	9835200	1280	384	2432	0
CM009184.2	5	9835382	10011935	3968	0	128	0
CM009184.2	5	10012046	10189221	4096	0	0	0
CM009184.2	5	10189954	10366040	4096	0	0	0
CM009184.2	5	10366299	10552883	3712	380	4	0
CM009184.2	5	10552979	10711975	4096	0	0	0
CM009184.2	5	10712789	10871603	4096	0	0	0
CM009184.2	5	10871889	11062873	4096	0	0	0
CM009184.2	5	11063129	11226727	4096	0	0	0
CM009184.2	5	11227078	11422723	4096	0	0	0
CM009184.2	5	11428039	11649650	3840	256	0	0
CM009184.2	5	11651209	11831034	4096	0	0	0
CM009184.2	5	11831513	12036463	4096	0	0	0
CM009184.2	5	12036495	12217833	3968	0	128	0
CM009184.2	5	12219370	12403148	4096	0	0	0
CM009184.2	5	12404652	12593129	4096	0	0	0
CM009184.2	5	12593773	12738530	4096	0	0	0
CM009184.2	5	12740079	12921946	3968	0	128	0
CM009184.2	5	12923408	13152063	4096	0	0	0
CM009184.2	5	13152310	13301414	4096	0	0	0
CM009184.2	5	13301434	13463857	640	3456	0	1
CM009184.2	5	13463988	13609863	2176	1664	256	0
CM009184.2	5	13610036	13806229	4096	0	0	0
CM009184.2	5	13806731	13961653	4096	0	0	0
CM009184.2	5	13961961	14151975	4096	0	0	0
CM009184.2	5	14154058	14350844	4096	0	0	0
CM009184.2	5	14350852	14519100	4096	0	0	0
CM009184.2	5	14519469	14671818	1664	1776	656	1
CM009184.2	5	14671827	14803792	512	2432	1152	1
CM009184.2	5	14805062	15005950	4096	0	0	0
CM009184.2	5	15006916	15174714	0	4096	0	1
CM009184.2	5	15175448	15433589	1792	256	2048	0
CM009184.2	5	15434885	15629433	1792	1408	896	0
CM009184.2	5	15629605	15809841	2688	1024	384	0
CM009184.2	5	15810034	15951506	3600	320	176	0
CM009184.2	5	15951579	16104631	512	1280	2304	1
CM009184.2	5	16104959	16265372	4096	0	0	0
CM009184.2	5	16265566	16410581	1024	3072	0	1
CM009184.2	5	16413248	16558306	4096	0	0	0
CM009184.2	5	16559188	16698681	0	4096	0	1
CM009184.2	5	16698747	16826027	768	1664	1664	1
CM009184.2	5	16826814	16991994	1792	1664	640	0
CM009184.2	5	16992034	17130279	4096	0	0	0
CM009184.2	5	17131300	17342895	3456	640	0	0
CM009184.2	5	17343830	17526268	256	3840	0	1
CM009184.2	5	17526544	17689443	336	870	2890	1
CM009184.2	5	17689559	17741020	2976	700	420	0
CM009184.2	5	17741517	17878630	4096	0	0	0
CM009184.2	5	17878961	18079576	1152	768	2176	0
CM009184.2	5	18079814	18259096	3584	384	128	0
CM009184.2	5	18259407	18452721	0	4096	0	1
CM009184.2	5	18454062	18632835	4096	0	0	0
CM009184.2	5	18632871	18800238	4096	0	0	0
CM009184.2	5	18800934	18966794	3840	256	0	0
CM009184.2	5	18968631	19163698	3856	12	228	0
CM009184.2	5	19163794	19334181	4096	0	0	0
CM009184.2	5	19334939	19533326	4096	0	0	0
CM009184.2	5	19534221	19731340	1920	1792	384	0
CM009184.2	5	19731473	19942909	4096	0	0	0
CM009184.2	5	19943220	20119610	4096	0	0	0
CM009184.2	5	20119751	20289190	4096	0	0	0
CM009184.2	5	20289339	20484168	4096	0	0	0
CM009184.2	5	20484866	20676009	4096	0	0	0
CM009184.2	5	20676273	20856859	4096	0	0	0
CM009184.2	5	20857064	21057542	4096	0	0	0
CM009184.2	5	21058922	21215336	4096	0	0	0
CM009184.2	5	21218710	21380394	4096	0	0	0
CM009184.2	5	21380826	21569577	1792	0	2304	0
CM009184.2	5	21569760	21777278	4096	0	0	0
CM009184.2	5	21777505	21958537	4096	0	0	0
CM009184.2	5	21958929	22127521	4096	0	0	0
CM009184.2	5	22128024	22237147	2876	436	784	0
CM009184.2	5	22237174	22408035	512	896	2688	1
CM009184.2	5	22408090	22566281	3584	256	256	0
CM009184.2	5	22566289	23140997	4096	0	0	0
CM009184.2	5	23141051	23358760	4096	0	0	0
CM009184.2	5	23361803	23563986	2432	0	1664	0
CM009184.2	5	23564261	23717106	4096	0	0	0
CM009184.2	5	23717291	23904393	4096	0	0	0
CM009184.2	5	23904750	24074840	4096	0	0	0
CM009184.2	5	24076540	24285167	1280	2816	0	1
CM009184.2	5	24287217	24471815	4096	0	0	0
CM009184.2	5	24472311	24639616	4096	0	0	0
CM009184.2	5	24640030	24797817	2688	128	1280	0
CM009184.2	5	24797887	24945526	4096	0	0	0
CM009184.2	5	24946226	25117874	3988	84	24	0
CM009184.2	5	25118326	25263212	3200	768	128	0
CM009184.2	5	25263289	25420746	3968	128	0	0
CM009184.2	5	25420998	25623407	0	4096	0	1
CM009184.2	5	25628058	25815325	4096	0	0	0
CM009184.2	5	25815797	25978929	896	1280	1920	1
CM009184.2	5	25980480	26147490	4096	0	0	0
CM009184.2	5	26147719	26282821	256	0	3840	0
CM009184.2	5	26284204	26438481	4096	0	0	0
CM009184.2	5	26438504	26561079	4096	0	0	0
CM009184.2	5	26561297	26793224	4096	0	0	0
CM009184.2	5	26793765	26968629	4096	0	0	0
CM009184.2	5	26968958	27145481	2944	768	384	0
CM009184.2	5	27146136	27303044	4096	0	0	0
CM009184.2	5	27304452	27484464	384	0	3712	0
CM009184.2	5	27484685	27633907	0	4096	0	1
CM009184.2	5	27634041	27805102	4096	0	0	0
CM009184.2	5	27805393	27942895	4096	0	0	0
CM009184.2	5	27942926	28105576	4096	0	0	0
CM009184.2	5	28105590	28291180	4096	0	0	0
CM009184.2	5	28291262	28466492	4096	0	0	0
CM009184.2	5	28466651	28636347	4096	0	0	0
CM009184.2	5	28636352	28796673	3712	384	0	0
CM009184.2	5	28796807	28968013	4096	0	0	0
CM009184.2	5	28968468	29138325	4096	0	0	0
CM009184.2	5	29138335	29334231	4096	0	0	0
CM009184.2	5	29334263	29519426	1664	256	2176	0
CM009184.2	5	29520361	29813466	4096	0	0	0
CM009184.2	5	29815020	30034865	3712	0	384	0
CM009184.2	5	30034879	30155739	4096	0	0	0
CM009184.2	5	30155782	30380314	1408	2176	512	1
CM009184.2	5	30381546	30683499	4096	0	0	0
CM009184.2	5	30683824	30883453	4096	0	0	0
CM009184.2	5	30884198	31033359	2304	640	1152	0
CM009184.2	5	31034282	31193676	4096	0	0	0
CM009184.2	5	31193700	31350549	4096	0	0	0
CM009184.2	5	31350596	31500396	4096	0	0	0
CM009184.2	5	31505051	31683386	3840	256	0	0
CM009184.2	5	31683700	31836153	4096	0	0	0
CM009184.2	5	31836249	32018177	4096	0	0	0
CM009184.2	5	32019012	32153030	4096	0	0	0
CM009184.2	5	32153734	32282890	4096	0	0	0
CM009184.2	5	32282909	32418923	4096	0	0	0
CM009184.2	5	32418962	32563823	0	3328	768	1
CM009184.2	5	32563966	32751870	2048	1152	896	0
CM009184.2	5	32753732	32928919	4096	0	0	0
CM009184.2	5	32929201	33023085	512	3584	0	1
CM009184.2	5	33023102	33130728	2304	0	1792	0
CM009184.2	5	33131807	33169391	0	3072	1024	1
CM009184.2	5	33169483	33241673	2936	288	872	0
CM009184.2	5	33242065	33343220	4096	0	0	0
CM009184.2	5	33343258	33441185	512	3328	256	1
CM009184.2	5	33441307	33538918	4096	0	0	0
CM009184.2	5	33539057	33589642	1024	1792	1280	1
CM009184.2	5	33589781	33718817	1660	2204	232	1
CM009184.2	5	33719606	33894435	4096	0	0	0
CM009184.2	5	33894681	34068606	4096	0	0	0
CM009184.2	5	34068987	34259801	4096	0	0	0
CM009184.2	5	34261081	34423164	3968	0	128	0
CM009184.2	5	34423182	34636544	4096	0	0	0
CM009184.2	5	34636653	35077176	3712	0	384	0
CM009184.2	5	35077346	35217629	4096	0	0	0
CM009184.2	5	35217735	35405713	4096	0	0	0
CM009184.2	5	35405832	35592693	4096	0	0	0
CM009184.2	5	35592733	35725747	1408	1280	1408	0
CM009184.2	5	35726948	35868777	4096	0	0	0
CM009184.2	5	35868869	36024763	384	384	3328	0
CM009184.2	5	36026432	36142705	4096	0	0	0
CM009185.2	6	37308	221015	1536	2176	384	1
CM009185.2	6	222745	416750	2944	0	1152	0
CM009185.2	6	417000	621206	4096	0	0	0
CM009185.2	6	621398	750900	3968	128	0	0
CM009185.2	6	752954	976077	4096	0	0	0
CM009185.2	6	977540	1123849	4096	0	0	0
CM009185.2	6	1124672	1284733	2176	512	1408	0
CM009185.2	6	1285239	1478008	4096	0	0	0
CM009185.2	6	1479786	1613479	3200	896	0	0
CM009185.2	6	1613795	1872015	1643	1216	1237	0
CM009185.2	6	1873021	2036019	3840	256	0	0
CM009185.2	6	2037382	2188910	4096	0	0	0
CM009185.2	6	2189351	2401679	4096	0	0	0
CM009185.2	6	2401813	2568851	4096	0	0	0
CM009185.2	6	2570004	2735079	2944	384	768	0
CM009185.2	6	2735226	2895468	4096	0	0	0
CM009185.2	6	2895750	3070273	4096	0	0	0
CM009185.2	6	3070889	3243407	4096	0	0	0
CM009185.2	6	3243508	3446484	1152	2944	0	1
CM009185.2	6	3446662	3578772	4096	0	0	0
CM009185.2	6	3579913	3734582	3968	0	128	0
CM009185.2	6	3734689	3905753	4096	0	0	0
CM009185.2	6	3906425	4145511	4096	0	0	0
CM009185.2	6	4145740	4328673	4096	0	0	0
CM009185.2	6	4329064	4509491	4096	0	0	0
CM009185.2	6	4512048	4788523	4096	0	0	0
CM009185.2	6	4789822	5051773	4096	0	0	0
CM009185.2	6	5056420	5345181	4096	0	0	0
CM009185.2	6	5345595	5568804	4096	0	0	0
CM009185.2	6	5569376	5740291	1920	128	2048	0
CM009185.2	6	5740817	5859980	0	384	3712	1
CM009185.2	6	5859992	6140992	4096	0	0	0
CM009185.2	6	6141555	6338730	512	1496	2088	1
CM009185.2	6	6339066	6518718	4096	0	0	0
CM009185.2	6	6519031	6695740	1664	2432	0	1
CM009185.2	6	6698111	6983296	4096	0	0	0
CM009185.2	6	6985673	7189130	4096	0	0	0
CM009185.2	6	7189710	7499472	4096	0	0	0
CM009185.2	6	7501632	7804945	4096	0	0	0
CM009185.2	6	7805440	8145001	128	3968	0	1
CM009185.2	6	8152890	8420394	2048	2048	0	0
CM009185.2	6	8421190	9070017	2304	0	1792	0
CM009185.2	6	9071266	9285750	3508	240	348	0
CM009185.2	6	9286839	9514837	256	2560	1280	1
CM009185.2	6	9514851	9774000	4096	0	0	0
CM009185.2	6	9774579	10017397	4096	0	0	0
CM009185.2	6	10018414	10217502	4096	0	0	0
CM009185.2	6	10217558	10396706	4096	0	0	0
CM009185.2	6	10397107	10786799	4000	48	48	0
CM009185.2	6	10787345	10931984	4096	0	0	0
CM009185.2	6	10932174	11112321	4096	0	0	0
CM009185.2	6	11112459	11308328	1792	512	1792	0
CM009185.2	6	11308588	11487631	4096	0	0	0
CM009185.2	6	11487937	11624059	320	2056	1720	1
CM009185.2	6	11624068	11668885	1880	1660	556	0
CM009185.2	6	11669280	11793717	3100	392	604	0
CM009185.2	6	11793893	11942277	1336	2260	500	1
CM009185.2	6	11944281	12111037	1920	256	1920	0
CM009185.2	6	12111378	12326628	1728	1088	1280	0
CM009185.2	6	12327133	12483110	2048	1536	512	0
CM009185.2	6	12484146	12654435	4096	0	0	0
CM009185.2	6	12654730	12798023	896	0	3200	0
CM009185.2	6	12798386	12961883	4096	0	0	0
CM009185.2	6	12962513	13114527	2816	256	1024	0
CM009185.2	6	13114606	13289934	4096	0	0	0
CM009185.2	6	13290111	13449828	4096	0	0	0
CM009185.2	6	13450225	13606557	1536	640	1920	0
CM009185.2	6	13607215	13759322	512	3584	0	1
CM009185.2	6	13759354	13932768	4096	0	0	0
CM009185.2	6	13933258	14112571	4096	0	0	0
CM009185.2	6	14113065	14272307	4096	0	0	0
CM009185.2	6	14273236	14511847	4096	0	0	0
CM009185.2	6	14512177	14733611	2304	1024	768	0
CM009185.2	6	14734422	14896279	4096	0	0	0
CM009185.2	6	14897093	15064376	4096	0	0	0
CM009185.2	6	15064466	15249840	3968	128	0	0
CM009185.2	6	15252581	15409922	1152	128	2816	0
CM009185.2	6	15410158	15571875	2816	512	768	0
CM009185.2	6	15573268	15712319	4096	0	0	0
CM009185.2	6	15714168	15921323	768	640	2688	0
CM009185.2	6	15921830	16122405	4096	0	0	0
CM009185.2	6	16123181	16278288	4096	0	0	0
CM009185.2	6	16279342	16441356	128	0	3968	0
CM009185.2	6	16441368	16652008	512	3200	384	1
CM009185.2	6	16652635	16787302	4096	0	0	0
CM009185.2	6	16789509	16974455	3840	0	256	0
CM009185.2	6	16976171	17151509	768	2944	384	1
CM009185.2	6	17151989	17435575	512	0	3584	0
CM009185.2	6	17435852	17613201	1920	896	1280	0
CM009185.2	6	17613374	17803709	384	768	2944	1
CM009185.2	6	17804531	18014460	4096	0	0	0
CM009185.2	6	18014569	18208296	4096	0	0	0
CM009185.2	6	18208399	18481641	448	1920	1728	1
CM009185.2	6	18482457	18653266	4096	0	0	0
CM009185.2	6	18654179	18812801	4096	0	0	0
CM009185.2	6	18812881	18962643	4096	0	0	0
CM009185.2	6	18962787	19212256	4096	0	0	0
CM009185.2	6	19213420	19392707	1536	256	2304	0
CM009185.2	6	19393574	19568826	4096	0	0	0
CM009185.2	6	19569215	19794921	1696	2208	192	1
CM009185.2	6	19795535	19974910	4096	0	0	0
CM009185.2	6	19976060	20160335	2048	1024	1024	0
CM009185.2	6	20160518	20349613	3712	0	384	0
CM009185.2	6	20349987	20469586	3456	0	640	0
CM009185.2	6	20473245	20590272	3456	320	320	0
CM009185.2	6	20590304	20701655	528	3436	132	1
CM009185.2	6	20701664	20828174	3200	640	256	0
CM009185.2	6	20828439	21074595	4096	0	0	0
CM009185.2	6	21077126	21271167	4096	0	0	0
CM009185.2	6	21271750	21445794	1920	2176	0	1
CM009185.2	6	21445847	21657365	1088	256	2752	0
CM009185.2	6	21658731	21840077	4096	0	0	0
CM009185.2	6	21840097	22023254	2048	768	1280	0
CM009185.2	6	22024146	22210348	4096	0	0	0
CM009185.2	6	22210621	22372247	3712	384	0	0
CM009185.2	6	22375987	22584586	3840	0	256	0
CM009185.2	6	22587988	22759923	4096	0	0	0
CM009185.2	6	22760432	22878256	4096	0	0	0
CM009185.2	6	22878613	23047488	1024	3072	0	1
CM009185.2	6	23047850	23226439	4096	0	0	0
CM009185.2	6	23227793	23361579	4096	0	0	0
CM009185.2	6	23361623	23528360	1572	1052	1472	0
CM009185.2	6	23529619	23624362	3968	128	0	0
CM009185.2	6	23624511	23778260	4096	0	0	0
CM009185.2	6	23780089	23964477	4096	0	0	0
CM009185.2	6	23964707	24095364	3712	384	0	0
CM009185.2	6	24095590	24267517	4096	0	0	0
CM009185.2	6	24267523	24411066	2816	512	768	0
CM009185.2	6	24411102	24556283	1792	2304	0	1
CM009185.2	6	24556765	24704298	1152	2688	256	1
CM009185.2	6	24705195	24883645	4096	0	0	0
CM009185.2	6	24885868	25054892	256	0	3840	0
CM009185.2	6	25055137	25279617	1398	1072	1626	0
CM009185.2	6	25279655	25457712	3840	256	0	0
CM009185.2	6	25458493	25624116	4096	0	0	0
CM009185.2	6	25624122	25787516	4096	0	0	0
CM009185.2	6	25787612	25899608	2656	1056	384	0
CM009185.2	6	25899861	26094657	4096	0	0	0
CM009185.2	6	26094673	26305492	4096	0	0	0
CM009185.2	6	26305606	26464448	4096	0	0	0
CM009185.2	6	26468407	26626354	4096	0	0	0
CM009185.2	6	26626391	26794882	4096	0	0	0
CM009185.2	6	26794889	26958500	4096	0	0	0
CM009185.2	6	26958533	27111555	3328	512	256	0
CM009185.2	6	27112228	27289147	4096	0	0	0
CM009185.2	6	27289241	27428280	1408	1280	1408	0
CM009185.2	6	27428567	27545010	4096	0	0	0
CM009185.2	6	27545215	27710241	384	128	3584	0
CM009185.2	6	27710419	27874986	896	256	2944	0
CM009185.2	6	27875868	28032633	4096	0	0	0
CM009185.2	6	28033038	28214908	4096	0	0	0
CM009185.2	6	28214932	28369936	260	3784	52	1
CM009185.2	6	28369962	28531929	1984	1188	924	0
CM009185.2	6	28532065	28646113	3712	0	384	0
CM009185.2	6	28646249	28728794	640	2688	768	1
CM009185.2	6	28728998	28797254	382	1736	1978	1
CM009185.2	6	28797376	28893386	2048	2004	44	0
CM009185.2	6	28893615	29022209	448	1024	2624	1
CM009185.2	6	29022416	29231136	3968	128	0	0
CM009185.2	6	29231432	29395943	4096	0	0	0
CM009185.2	6	29396973	29602767	3968	128	0	0
CM009185.2	6	29603111	29739212	4096	0	0	0
CM009185.2	6	29739524	29922720	4096	0	0	0
CM009185.2	6	29923898	30047367	3712	384	0	0
CM009185.2	6	30047417	30214528	3712	384	0	0
CM009185.2	6	30214641	30377209	2176	1024	896	0
CM009185.2	6	30379290	30532971	4096	0	0	0
CM009185.2	6	30533431	30671355	384	2176	1536	1
CM009185.2	6	30671578	30799921	384	3712	0	1
CM009185.2	6	30799922	30940139	4096	0	0	0
CM009185.2	6	30940436	31099346	384	128	3584	0
CM009185.2	6	31099635	31260083	4096	0	0	0
CM009185.2	6	31260267	31439293	4096	0	0	0
CM009185.2	6	31440747	31740722	4096	0	0	0
CM009185.2	6	31741464	31916334	4096	0	0	0
CM009185.2	6	31916556	32124434	4096	0	0	0
CM009185.2	6	32124673	32340073	4096	0	0	0
CM009185.2	6	32340319	32672036	4096	0	0	0
CM009185.2	6	32672506	32928653	4096	0	0	0
CM009185.2	6	32929464	33107976	4096	0	0	0
CM009185.2	6	33108081	33347988	4096	0	0	0
CM009185.2	6	33348454	33538018	4096	0	0	0
CM009185.2	6	33538026	33666228	4096	0	0	0
CM009185.2	6	33667304	33810261	4096	0	0	0
CM009185.2	6	33810640	33997721	4096	0	0	0
CM009185.2	6	33998202	34209272	4096	0	0	0
CM009185.2	6	34210365	34368524	3968	0	128	0
CM009185.2	6	34368942	34533351	4096	0	0	0
CM009185.2	6	34533689	34679895	4096	0	0	0
CM009185.2	6	34680918	34831509	4096	0	0	0
CM009185.2	6	34836384	35071882	4096	0	0	0
CM009185.2	6	35072230	35247964	4096	0	0	0
CM009185.2	6	35248153	35373274	640	640	2816	0
CM009185.2	6	35373884	35512211	1024	1280	1792	1
CM009185.2	6	35512244	35635792	3172	792	132	0
CM009185.2	6	35635983	35786024	4096	0	0	0
CM009185.2	6	35786136	35973969	4096	0	0	0
CM009185.2	6	35973984	36133228	4096	0	0	0
CM009185.2	6	36136904	36281091	4096	0	0	0
CM009185.2	6	36281571	36400319	4096	0	0	0
CM009185.2	6	36400551	36581069	4096	0	0	0
CM009185.2	6	36582676	36714188	4096	0	0	0
CM009185.2	6	36716001	36855670	4096	0	0	0
CM009185.2	6	36856311	36998422	4096	0	0	0
CM009185.2	6	36999843	37140815	4096	0	0	0
CM009185.2	6	37141262	37321665	4096	0	0	0
CM009185.2	6	37322406	37486233	4096	0	0	0
CM009185.2	6	37486899	37585017	128	3584	384	1
CM009185.2	6	37585068	37824367	3804	156	136	0
CM009185.2	6	37824414	37903596	1712	1692	692	0
CM009185.2	6	37903864	38125198	3072	640	384	0
CM009185.2	6	38128125	39292708	4000	96	0	0
CM009186.2	7	17860	165497	4096	0	0	0
CM009186.2	7	165587	455979	4096	0	0	0
CM009186.2	7	456980	887447	4096	0	0	0
CM009186.2	7	889041	1303576	4096	0	0	0
CM009186.2	7	1303584	1542940	4096	0	0	0
CM009186.2	7	1545432	1775904	4096	0	0	0
CM009186.2	7	1776696	2004818	4096	0	0	0
CM009186.2	7	2005142	2169218	4096	0	0	0
CM009186.2	7	2169251	2340157	4096	0	0	0
CM009186.2	7	2340179	2519673	4096	0	0	0
CM009186.2	7	2519705	2668534	4096	0	0	0
CM009186.2	7	2668748	2895994	4096	0	0	0
CM009186.2	7	2896112	3090694	4096	0	0	0
CM009186.2	7	3090814	3213671	4096	0	0	0
CM009186.2	7	3213862	3386724	4096	0	0	0
CM009186.2	7	3386799	3547605	4096	0	0	0
CM009186.2	7	3550475	3694480	4096	0	0	0
CM009186.2	7	3694665	3854416	4096	0	0	0
CM009186.2	7	3854611	4019156	4096	0	0	0
CM009186.2	7	4020143	4208632	4096	0	0	0
CM009186.2	7	4208638	4378537	4096	0	0	0
CM009186.2	7	4378622	4540997	4096	0	0	0
CM009186.2	7	4541241	4753022	3416	500	180	0
CM009186.2	7	4753368	4867867	4096	0	0	0
CM009186.2	7	4868035	5069957	4096	0	0	0
CM009186.2	7	5070955	5287809	4096	0	0	0
CM009186.2	7	5291389	5502024	4096	0	0	0
CM009186.2	7	5502301	5656250	4096	0	0	0
CM009186.2	7	5658266	5808500	4096	0	0	0
CM009186.2	7	5810089	5980675	4096	0	0	0
CM009186.2	7	5981190	6146032	1408	2176	512	1
CM009186.2	7	6146900	6321884	4096	0	0	0
CM009186.2	7	6322151	6438537	4096	0	0	0
CM009186.2	7	6439069	6661272	4096	0	0	0
CM009186.2	7	6661913	6909334	4096	0	0	0
CM009186.2	7	6909347	7087191	4096	0	0	0
CM009186.2	7	7089161	7245299	4096	0	0	0
CM009186.2	7	7245417	7378203	2304	1408	384	0
CM009186.2	7	7380855	7660559	4096	0	0	0
CM009186.2	7	7660566	7841219	3072	768	256	0
CM009186.2	7	7842590	8002827	4096	0	0	0
CM009186.2	7	8004450	8304964	640	3456	0	1
CM009186.2	7	8305408	8509175	4096	0	0	0
CM009186.2	7	8509893	8733548	4096	0	0	0
CM009186.2	7	8733966	8911927	4096	0	0	0
CM009186.2	7	8913219	9074659	3456	256	384	0
CM009186.2	7	9074699	9223243	3072	768	256	0
CM009186.2	7	9224618	9418394	4096	0	0	0
CM009186.2	7	9418406	9560645	4096	0	0	0
CM009186.2	7	9560795	9711735	4096	0	0	0
CM009186.2	7	9712133	9924558	4096	0	0	0
CM009186.2	7	9924953	10068028	1792	2304	0	1
CM009186.2	7	10069020	10197174	4096	0	0	0
CM009186.2	7	10197763	10387870	4096	0	0	0
CM009186.2	7	10387963	10555069	3136	0	960	0
CM009186.2	7	10556247	10763244	2048	0	2048	0
CM009186.2	7	10763279	10942688	4096	0	0	0
CM009186.2	7	10948167	11165832	4096	0	0	0
CM009186.2	7	11167401	11376676	4096	0	0	0
CM009186.2	7	11377257	11549806	3200	384	512	0
CM009186.2	7	11552652	11734024	4096	0	0	0
CM009186.2	7	11734027	11890357	4096	0	0	0
CM009186.2	7	11890362	12062789	4096	0	0	0
CM009186.2	7	12063586	12233851	1024	640	2432	0
CM009186.2	7	12234738	12414057	4096	0	0	0
CM009186.2	7	12414944	12575744	4096	0	0	0
CM009186.2	7	12575827	12778841	4096	0	0	0
CM009186.2	7	12779996	12936972	0	0	4096	0
CM009186.2	7	12939728	13103195	4096	0	0	0
CM009186.2	7	13103354	13227505	0	3584	512	1
CM009186.2	7	13228289	13409224	4096	0	0	0
CM009186.2	7	13410267	13619442	4096	0	0	0
CM009186.2	7	13622204	13835713	4096	0	0	0
CM009186.2	7	13835940	13993424	4096	0	0	0
CM009186.2	7	13993818	14166771	4096	0	0	0
CM009186.2	7	14166895	14331878	4096	0	0	0
CM009186.2	7	14331947	14398805	3584	512	0	0
CM009186.2	7	14398865	14549707	504	1836	1756	1
CM009186.2	7	14549954	14697169	4096	0	0	0
CM009186.2	7	14697753	14870658	3456	384	256	0
CM009186.2	7	14870748	15036838	4096	0	0	0
CM009186.2	7	15037255	15210347	4096	0	0	0
CM009186.2	7	15210820	15385458	4096	0	0	0
CM009186.2	7	15385796	15569147	4096	0	0	0
CM009186.2	7	15569700	15736564	4096	0	0	0
CM009186.2	7	15736660	15984775	0	4096	0	1
CM009186.2	7	15985158	16169503	4096	0	0	0
CM009186.2	7	16169550	16333996	4096	0	0	0
CM009186.2	7	16334057	16543166	4096	0	0	0
CM009186.2	7	16545067	16744772	4096	0	0	0
CM009186.2	7	16745739	16896853	128	1280	2688	1
CM009186.2	7	16897267	17125438	1024	256	2816	0
CM009186.2	7	17125447	17295650	2048	1408	640	0
CM009186.2	7	17295867	17456801	4096	0	0	0
CM009186.2	7	17457105	17605779	4096	0	0	0
CM009186.2	7	17606154	17797178	3968	128	0	0
CM009186.2	7	17797309	17981073	4096	0	0	0
CM009186.2	7	17981970	18152414	4096	0	0	0
CM009186.2	7	18152427	18326271	3712	128	256	0
CM009186.2	7	18326813	18523929	4096	0	0	0
CM009186.2	7	18523956	18727561	4096	0	0	0
CM009186.2	7	18727642	18918700	4096	0	0	0
CM009186.2	7	18921448	19148310	4096	0	0	0
CM009186.2	7	19148924	19308426	640	512	2944	0
CM009186.2	7	19308498	19516368	4096	0	0	0
CM009186.2	7	19516540	19703359	4096	0	0	0
CM009186.2	7	19704638	19924387	4096	0	0	0
CM009186.2	7	19924806	20080244	4096	0	0	0
CM009186.2	7	20080487	20236058	1536	256	2304	0
CM009186.2	7	20238433	20399837	1920	640	1536	0
CM009186.2	7	20399886	20532233	4096	0	0	0
CM009186.2	7	20532238	20709016	4096	0	0	0
CM009186.2	7	20709150	20881191	3840	128	128	0
CM009186.2	7	20881244	21074361	1280	0	2816	0
CM009186.2	7	21074715	21290860	4096	0	0	0
CM009186.2	7	21291182	21512833	4096	0	0	0
CM009186.2	7	21513721	21699649	3712	0	384	0
CM009186.2	7	21701317	21853934	3968	0	128	0
CM009186.2	7	21855698	22034265	4096	0	0	0
CM009186.2	7	22035495	22195973	4096	0	0	0
CM009186.2	7	22196225	22346954	128	2176	1792	1
CM009186.2	7	22346977	22525722	1024	896	2176	0
CM009186.2	7	22525769	22709856	4096	0	0	0
CM009186.2	7	22710334	22901758	2012	984	1100	0
CM009186.2	7	22902145	23173724	4096	0	0	0
CM009186.2	7	23173927	23399754	4096	0	0	0
CM009186.2	7	23399986	23605711	4096	0	0	0
CM009186.2	7	23606522	23815398	4096	0	0	0
CM009186.2	7	23816724	23963585	1408	2432	256	1
CM009186.2	7	23963662	24174523	1024	1792	1280	1
CM009186.2	7	24174713	24393414	1344	2112	640	1
CM009186.2	7	24395695	24560761	4096	0	0	0
CM009186.2	7	24560771	24763954	256	3072	768	1
CM009186.2	7	24765478	24963059	4096	0	0	0
CM009186.2	7	24963556	25138445	3968	128	0	0
CM009186.2	7	25139703	25298404	4096	0	0	0
CM009186.2	7	25298726	25507664	1536	768	1792	0
CM009186.2	7	25510131	25737355	4096	0	0	0
CM009186.2	7	25739429	25932892	4096	0	0	0
CM009186.2	7	25934268	26067170	4096	0	0	0
CM009186.2	7	26068304	26221408	4096	0	0	0
CM009186.2	7	26221426	26424992	2816	1280	0	0
CM009186.2	7	26425330	26649173	1024	1024	2048	0
CM009186.2	7	26651291	26840265	716	2952	428	1
CM009186.2	7	26840614	27052940	4096	0	0	0
CM009186.2	7	27053012	27241913	2816	128	1152	0
CM009186.2	7	27242007	27527568	4096	0	0	0
CM009186.2	7	27527630	27793970	4096	0	0	0
CM009186.2	7	27795059	28049461	4096	0	0	0
CM009186.2	7	28053717	28258907	1792	0	2304	0
CM009186.2	7	28259168	28485774	3968	0	128	0
CM009186.2	7	28485796	28774307	1472	2368	256	1
CM009186.2	7	28775274	28886553	1920	1408	768	0
CM009186.2	7	28886844	29009453	3584	512	0	0
CM009186.2	7	29009596	29169886	3252	748	96	0
CM009186.2	7	29170169	29492899	4096	0	0	0
CM009186.2	7	29493772	29719113	4096	0	0	0
CM009186.2	7	29719753	29928277	4096	0	0	0
CM009186.2	7	29928290	30156138	2432	896	768	0
CM009186.2	7	30156746	30346017	3712	0	384	0
CM009186.2	7	30346091	30521022	4096	0	0	0
CM009186.2	7	30521189	30663660	4096	0	0	0
CM009186.2	7	30663922	30834442	4096	0	0	0
CM009186.2	7	30834859	31109592	896	2176	1024	1
CM009186.2	7	31109717	31327465	4096	0	0	0
CM009186.2	7	31332458	31567607	4096	0	0	0
CM009186.2	7	31567732	31764412	4096	0	0	0
CM009186.2	7	31764527	31958320	2816	512	768	0
CM009186.2	7	31958793	32161741	4096	0	0	0
CM009186.2	7	32161786	32380046	4096	0	0	0
CM009186.2	7	32380219	32548800	4096	0	0	0
CM009186.2	7	32548843	32727220	4096	0	0	0
CM009186.2	7	32728554	32921337	4096	0	0	0
CM009186.2	7	32922029	33089346	4096	0	0	0
CM009186.2	7	33089567	33233992	4096	0	0	0
CM009186.2	7	33236456	33423636	384	3712	0	1
CM009186.2	7	33426335	33585169	4096	0	0	0
CM009186.2	7	33585314	33747808	2176	1792	128	0
CM009186.2	7	33749600	33937007	4096	0	0	0
CM009186.2	7	33937175	34160904	4096	0	0	0
CM009186.2	7	34161801	34350213	4096	0	0	0
CM009186.2	7	34351309	34584044	4096	0	0	0
CM009186.2	7	34585099	34800278	4096	0	0	0
CM009186.2	7	34801538	34918896	4096	0	0	0
CM009186.2	7	34919183	35136765	4096	0	0	0
CM009186.2	7	35136938	35425797	4096	0	0	0
CM009186.2	7	35425853	35695809	4096	0	0	0
CM009186.2	7	35696147	35892651	4096	0	0	0
CM009186.2	7	35892725	36050643	3200	0	896	0
CM009186.2	7	36051413	36238981	2432	1152	512	0
CM009186.2	7	36239067	36459987	4096	0	0	0
CM009186.2	7	36462667	36666284	4096	0	0	0
CM009186.2	7	36667083	36937571	4096	0	0	0
CM009186.2	7	36937637	37138856	3968	0	128	0
CM009186.2	7	37139491	37312837	3456	0	640	0
CM009186.2	7	37312868	37492833	4096	0	0	0
CM009186.2	7	37493161	37635445	4096	0	0	0
CM009186.2	7	37636470	37797249	4096	0	0	0
CM009186.2	7	37797297	37965223	4096	0	0	0
CM009186.2	7	37966622	38151697	4096	0	0	0
CM009186.2	7	38152433	38316222	4096	0	0	0
CM009186.2	7	38316964	38517006	4096	0	0	0
CM009186.2	7	38517056	38715280	4096	0	0	0
CM009186.2	7	38715341	38941358	4096	0	0	0
CM009186.2	7	38941386	39102741	1152	2816	128	1
CM009186.2	7	39103813	39311042	4096	0	0	0
CM009186.2	7	39311147	39494169	4096	0	0	0
CM009186.2	7	39494249	39687304	0	3968	128	1
CM009186.2	7	39688027	39830911	4096	0	0	0
CM009186.2	7	39831647	40020797	4096	0	0	0
CM009186.2	7	40021000	40251935	1664	0	2432	0
CM009186.2	7	40252026	40404127	4096	0	0	0
CM009186.2	7	40404151	40587852	4096	0	0	0
CM009186.2	7	40587874	40728495	4096	0	0	0
CM009186.2	7	40728774	40866584	4096	0	0	0
CM009186.2	7	40871079	41086268	4096	0	0	0
CM009186.2	7	41087525	41261646	4096	0	0	0
CM009186.2	7	41261759	41445794	4096	0	0	0
CM009186.2	7	41446020	41687581	4096	0	0	0
CM009186.2	7	41688124	41887937	4096	0	0	0
CM009186.2	7	41888032	42053360	4096	0	0	0
CM009186.2	7	42053728	42254086	4096	0	0	0
CM009186.2	7	42254096	42425715	3840	256	0	0
CM009186.2	7	42426992	42636585	3072	1024	0	0
CM009186.2	7	42637193	42815432	640	3200	256	1
CM009186.2	7	42815853	43024649	4096	0	0	0
CM009186.2	7	43024741	43194144	0	4096	0	1
CM009186.2	7	43194969	43369652	4096	0	0	0
CM009186.2	7	43372831	43548149	4096	0	0	0
CM009186.2	7	43549438	43732746	128	0	3968	0
CM009186.2	7	43733631	43934318	4096	0	0	0
CM009186.2	7	43936687	44130401	4096	0	0	0
CM009186.2	7	44130664	44352161	896	1920	1280	1
CM009186.2	7	44352364	44527203	2864	128	1104	0
CM009186.2	7	44527406	44670815	3108	0	988	0
CM009186.2	7	44670957	44850730	4096	0	0	0
CM009186.2	7	44853072	45037354	4096	0	0	0
CM009186.2	7	45037427	45237998	4096	0	0	0
CM009186.2	7	45238111	45450231	4096	0	0	0
CM009186.2	7	45451371	45630799	4096	0	0	0
CM009186.2	7	45630827	45812089	4096	0	0	0
CM009186.2	7	45812305	45995028	2688	896	512	0
CM009186.2	7	45995854	46181279	4096	0	0	0
CM009186.2	7	46182911	46340773	2816	1152	128	0
CM009186.2	7	46340934	46514303	4096	0	0	0
CM009186.2	7	46516366	46719875	4096	0	0	0
CM009186.2	7	46720764	46855101	3328	768	0	0
CM009186.2	7	46855771	47046971	4096	0	0	0
CM009186.2	7	47047509	47208039	4096	0	0	0
CM009186.2	7	47208342	47386309	3712	384	0	0
CM009186.2	7	47390282	47523479	4096	0	0	0
CM009186.2	7	47523547	47714653	4096	0	0	0
CM009186.2	7	47715987	47917237	3712	0	384	0
CM009186.2	7	47917282	48101179	2944	0	1152	0
CM009186.2	7	48101262	48278616	4096	0	0	0
CM009186.2	7	48278978	48473090	4096	0	0	0
CM009186.2	7	48473202	48636779	1536	128	2432	0
CM009186.2	7	48638480	48850738	1664	768	1664	0
CM009186.2	7	48850766	49022207	4096	0	0	0
CM009186.2	7	49022470	49182508	3840	256	0	0
CM009186.2	7	49184525	49336462	4096	0	0	0
CM009186.2	7	49336535	49536035	2944	640	512	0
CM009186.2	7	49536087	49704347	4096	0	0	0
CM009186.2	7	49704389	49854163	4096	0	0	0
CM009186.2	7	49854519	49995960	4096	0	0	0
CM009186.2	7	49996951	50116625	2432	1664	0	0
CM009186.2	7	50117260	50301362	1920	1024	1152	0
CM009186.2	7	50302035	50453758	4096	0	0	0
CM009186.2	7	50455713	50620555	4096	0	0	0
CM009186.2	7	50621396	50776323	4096	0	0	0
CM009186.2	7	50776356	50946912	2560	1280	256	0
CM009186.2	7	50947128	51180729	896	1408	1792	1
CM009186.2	7	51180986	51363393	4096	0	0	0
CM009186.2	7	51363690	51510733	2944	384	768	0
CM009186.2	7	51510917	51712573	0	0	4096	0
CM009186.2	7	51712762	51915667	1920	1152	1024	0
CM009186.2	7	51916022	52049421	2048	1920	128	0
CM009186.2	7	52049696	52236818	3200	0	896	0
CM009186.2	7	52236825	52418848	4096	0	0	0
CM009186.2	7	52420203	52610481	4096	0	0	0
CM009186.2	7	52610619	52812686	3712	256	128	0
CM009186.2	7	52813077	53001910	4096	0	0	0
CM009186.2	7	53002148	53203036	4096	0	0	0
CM009186.2	7	53203428	53433699	4096	0	0	0
CM009186.2	7	53433934	53643089	2432	0	1664	0
CM009186.2	7	53643473	53834905	4096	0	0	0
CM009186.2	7	53835054	54029528	2432	768	896	0
CM009186.2	7	54030738	54234091	4096	0	0	0
CM009186.2	7	54236022	54473547	3840	0	256	0
CM009186.2	7	54474092	54798252	4096	0	0	0
CM009186.2	7	54800001	55106554	3840	0	256	0
CM009186.2	7	55107226	55333506	4096	0	0	0
CM009186.2	7	55333635	55640599	4096	0	0	0
CM009186.2	7	55640916	55789893	1920	0	2176	0
CM009186.2	7	55790129	55961088	4096	0	0	0
CM009186.2	7	55961859	56155736	4096	0	0	0
CM009186.2	7	56155785	56348263	4096	0	0	0
CM009186.2	7	56348836	56556158	4096	0	0	0
CM009186.2	7	56557141	56706325	3840	128	128	0
CM009186.2	7	56706628	56884975	2304	0	1792	0
CM009186.2	7	56885064	57066261	3712	0	384	0
CM009186.2	7	57066938	57218052	3968	0	128	0
CM009186.2	7	57218602	57389340	256	256	3584	0
CM009186.2	7	57394698	57590639	640	3200	256	1
CM009186.2	7	57590686	57758964	2688	640	768	0
CM009186.2	7	57759324	57950074	1560	1576	960	1
CM009186.2	7	57950345	58118446	3712	384	0	0
CM009186.2	7	58118711	58273412	3132	328	636	0
CM009186.2	7	58273572	58504523	768	3072	256	1
CM009186.2	7	58504975	58675339	1280	0	2816	0
CM009186.2	7	58675392	58883849	4096	0	0	0
CM009186.2	7	58884511	59041107	4096	0	0	0
CM009186.2	7	59041115	59143333	952	1156	1988	1
CM009186.2	7	59143507	59231162	3264	80	752	0
CM009186.2	7	59231415	59396732	4096	0	0	0
CM009186.2	7	59401442	59555979	4096	0	0	0
CM009186.2	7	59556618	59715460	4096	0	0	0
CM009186.2	7	59715932	59874308	3840	0	256	0
CM009186.2	7	59874635	60032062	4096	0	0	0
CM009186.2	7	60032564	60191503	4096	0	0	0
CM009186.2	7	60192111	60364173	0	4096	0	1
CM009186.2	7	60364210	60494081	4096	0	0	0
CM009186.2	7	60494097	60610056	3620	228	248	0
CM009186.2	7	60610550	60844973	512	512	3072	0
CM009186.2	7	60853237	61011238	2048	1920	128	0
CM009186.2	7	61012488	61136558	2976	784	336	0
CM009186.2	7	61136755	61296385	4096	0	0	0
CM009186.2	7	61296552	61592373	768	3072	256	1
CM009186.2	7	61593035	61776616	4096	0	0	0
CM009186.2	7	61778049	61960106	3840	0	256	0
CM009186.2	7	61960163	62088322	3840	256	0	0
CM009186.2	7	62088345	62238570	2688	1408	0	0
CM009186.2	7	62238594	62427649	4096	0	0	0
CM009186.2	7	62429417	62599965	256	128	3712	0
CM009186.2	7	62600667	62833186	2560	128	1408	0
CM009186.2	7	62833530	63004650	0	4096	0	1
CM009186.2	7	63005138	63139771	4096	0	0	0
CM009186.2	7	63141769	63257196	768	2304	1024	1
CM009186.2	7	63257838	63384083	4096	0	0	0
CM009186.2	7	63384832	63581484	4096	0	0	0
CM009186.2	7	63581660	63741584	0	4096	0	1
CM009186.2	7	63743293	63885397	3972	100	24	0
CM009186.2	7	63886004	64178079	0	4096	0	1
CM009187.2	8	21365	1223359	4096	0	0	0
CM009187.2	8	1223823	1373937	4096	0	0	0
CM009187.2	8	1377147	1546792	4096	0	0	0
CM009187.2	8	1548174	1673098	256	3584	256	1
CM009187.2	8	1673176	1816307	3968	128	0	0
CM009187.2	8	1816407	1930765	4096	0	0	0
CM009187.2	8	1935117	2081408	4096	0	0	0
CM009187.2	8	2081498	2244305	768	512	2816	0
CM009187.2	8	2246304	2436927	4096	0	0	0
CM009187.2	8	2436941	2632273	1280	1792	1024	1
CM009187.2	8	2636472	2839227	4096	0	0	0
CM009187.2	8	2839921	3047294	4096	0	0	0
CM009187.2	8	3048806	3201985	384	3584	128	1
CM009187.2	8	3202354	3371612	2432	1024	640	0
CM009187.2	8	3372212	3531469	4096	0	0	0
CM009187.2	8	3532080	3617953	680	3384	32	1
CM009187.2	8	3618075	3795938	4096	0	0	0
CM009187.2	8	3797675	3988199	3840	0	256	0
CM009187.2	8	3988418	4158938	512	3072	512	1
CM009187.2	8	4159539	4374850	4096	0	0	0
CM009187.2	8	4375685	4541615	4096	0	0	0
CM009187.2	8	4541719	4716495	3456	128	512	0
CM009187.2	8	4716959	4904586	4096	0	0	0
CM009187.2	8	4904689	5102193	3584	384	128	0
CM009187.2	8	5102413	5257109	4096	0	0	0
CM009187.2	8	5257698	5450409	4096	0	0	0
CM009187.2	8	5452579	5632758	640	2944	512	1
CM009187.2	8	5632993	5835681	2876	1096	124	0
CM009187.2	8	5835883	5974398	3328	128	640	0
CM009187.2	8	5974419	6188621	4096	0	0	0
CM009187.2	8	6189270	6390412	4096	0	0	0
CM009187.2	8	6390557	6533382	2304	896	896	0
CM009187.2	8	6533747	6698249	1664	2432	0	1
CM009187.2	8	6700306	6862605	2048	640	1408	0
CM009187.2	8	6862616	7022428	4096	0	0	0
CM009187.2	8	7022436	7183953	4096	0	0	0
CM009187.2	8	7184898	7366840	768	128	3200	0
CM009187.2	8	7368290	7598809	4096	0	0	0
CM009187.2	8	7599149	7735085	4096	0	0	0
CM009187.2	8	7737776	7879217	4096	0	0	0
CM009187.2	8	7879277	8084641	2560	1408	128	0
CM009187.2	8	8085937	8245265	376	248	3472	0
CM009187.2	8	8247304	8364878	0	0	4096	0
CM009187.2	8	8364928	8525871	4096	0	0	0
CM009187.2	8	8526536	8690605	4096	0	0	0
CM009187.2	8	8690618	8883964	3200	896	0	0
CM009187.2	8	8884092	9085016	384	3712	0	1
CM009187.2	8	9085309	9211517	0	128	3968	1
CM009187.2	8	9212586	9376179	4096	0	0	0
CM009187.2	8	9376201	9540413	256	3840	0	1
CM009187.2	8	9540436	9712780	4096	0	0	0
CM009187.2	8	9713390	9934309	4088	0	8	0
CM009187.2	8	9934364	10206592	1800	2092	204	1
CM009187.2	8	10207450	10288758	924	2336	836	1
CM009187.2	8	10288969	10490380	2640	1452	4	0
CM009187.2	8	10491330	10642601	4096	0	0	0
CM009187.2	8	10643419	10929692	4096	0	0	0
CM009187.2	8	10930331	11394001	4096	0	0	0
CM009187.2	8	11394213	11563549	4096	0	0	0
CM009187.2	8	11563685	11702418	728	896	2472	1
CM009187.2	8	11702735	11831324	4096	0	0	0
CM009187.2	8	11831428	11974506	4096	0	0	0
CM009187.2	8	11974529	12095416	1792	1024	1280	0
CM009187.2	8	12096508	12289357	3712	128	256	0
CM009187.2	8	12289864	12499974	4096	0	0	0
CM009187.2	8	12500078	12748612	3696	96	304	0
CM009187.2	8	12748667	12884352	4096	0	0	0
CM009187.2	8	12884361	13078623	3072	1024	0	0
CM009187.2	8	13078639	13252717	4096	0	0	0
CM009187.2	8	13252921	13410247	4096	0	0	0
CM009187.2	8	13410414	13582916	4096	0	0	0
CM009187.2	8	13583929	13731610	4096	0	0	0
CM009187.2	8	13732031	13898880	4096	0	0	0
CM009187.2	8	13898981	14060578	4096	0	0	0
CM009187.2	8	14060649	14195561	1152	128	2816	0
CM009187.2	8	14195764	14337962	4096	0	0	0
CM009187.2	8	14338781	14517366	4096	0	0	0
CM009187.2	8	14517814	14665597	4096	0	0	0
CM009187.2	8	14665973	14859716	4096	0	0	0
CM009187.2	8	14906416	15106145	4096	0	0	0
CM009187.2	8	15106325	15247448	4096	0	0	0
CM009187.2	8	15247702	15386615	0	0	4096	0
CM009187.2	8	15387018	15534362	4096	0	0	0
CM009187.2	8	15534838	15675909	1024	640	2432	0
CM009187.2	8	15676072	15841258	4096	0	0	0
CM009187.2	8	15841282	16036531	3312	324	460	0
CM009187.2	8	16036671	16184701	4096	0	0	0
CM009187.2	8	16184707	16317631	0	128	3968	1
CM009187.2	8	16317664	16496526	4096	0	0	0
CM009187.2	8	16496818	16657750	3200	384	512	0
CM009187.2	8	16657804	16824750	256	128	3712	0
CM009187.2	8	16825009	17091829	4096	0	0	0
CM009187.2	8	17091921	17257946	128	3456	512	1
CM009187.2	8	17258101	17432345	4096	0	0	0
CM009187.2	8	17432437	17630777	3712	0	384	0
CM009187.2	8	17631068	18093369	4096	0	0	0
CM009187.2	8	18093579	18266365	4096	0	0	0
CM009187.2	8	18266968	18418247	4096	0	0	0
CM009187.2	8	18418994	18571738	4096	0	0	0
CM009187.2	8	18572232	18746754	4096	0	0	0
CM009187.2	8	18747037	18905694	4096	0	0	0
CM009187.2	8	18907242	19042542	4096	0	0	0
CM009187.2	8	19043683	19187271	4096	0	0	0
CM009187.2	8	19188607	19399204	4096	0	0	0
CM009187.2	8	19399467	19576578	4096	0	0	0
CM009187.2	8	19576664	19744275	4096	0	0	0
CM009187.2	8	19744598	19914720	4096	0	0	0
CM009187.2	8	19915465	20110839	4096	0	0	0
CM009187.2	8	20112686	20256238	4096	0	0	0
CM009187.2	8	20256743	20413885	4096	0	0	0
CM009187.2	8	20414040	20585401	4096	0	0	0
CM009187.2	8	20585434	20763030	4096	0	0	0
CM009187.2	8	20763461	20928135	0	4096	0	1
CM009187.2	8	20928993	21057827	384	3712	0	1
CM009187.2	8	21057833	21215785	4096	0	0	0
CM009187.2	8	21216428	21371558	2560	1536	0	0
CM009187.2	8	21371622	21541474	4096	0	0	0
CM009187.2	8	21541494	21691555	4096	0	0	0
CM009187.2	8	21691892	21858324	4096	0	0	0
CM009187.2	8	21858870	22024605	1672	2424	0	1
CM009187.2	8	22024753	22189182	4096	0	0	0
CM009187.2	8	22192450	22377117	4096	0	0	0
CM009187.2	8	22377574	22501201	256	640	3200	1
CM009187.2	8	22501210	22575422	4096	0	0	0
CM009187.2	8	22575738	22729718	4096	0	0	0
CM009187.2	8	22730590	22938000	4096	0	0	0
CM009187.2	8	22938050	23091150	4096	0	0	0
CM009187.2	8	23092154	23203078	4096	0	0	0
CM009187.2	8	23203137	23338788	4096	0	0	0
CM009187.2	8	23339476	23500434	4096	0	0	0
CM009187.2	8	23500734	23631854	3840	256	0	0
CM009187.2	8	23632282	23868150	4096	0	0	0
CM009188.2	9	172	431867	3328	96	672	0
CM009188.2	9	434775	682956	3172	300	624	0
CM009188.2	9	683463	838513	4096	0	0	0
CM009188.2	9	838959	999133	3944	72	80	0
CM009188.2	9	999777	1217609	1216	1728	1152	1
CM009188.2	9	1218630	1475835	4096	0	0	0
CM009188.2	9	1476343	1725290	4096	0	0	0
CM009188.2	9	1729425	1859171	192	1408	2496	1
CM009188.2	9	1859705	2029556	4096	0	0	0
CM009188.2	9	2031470	2202054	2432	1664	0	0
CM009188.2	9	2202679	2384475	3200	0	896	0
CM009188.2	9	2385328	2617957	4096	0	0	0
CM009188.2	9	2618508	2802210	4096	0	0	0
CM009188.2	9	2802251	2951986	3456	512	128	0
CM009188.2	9	2954633	3144606	4096	0	0	0
CM009188.2	9	3146090	3314535	4096	0	0	0
CM009188.2	9	3315131	4041705	4096	0	0	0
CM009188.2	9	4041935	4194953	4096	0	0	0
CM009188.2	9	4195062	4344754	4096	0	0	0
CM009188.2	9	4345687	4537634	2944	128	1024	0
CM009188.2	9	4537931	4726494	4096	0	0	0
CM009188.2	9	4726645	4871181	4096	0	0	0
CM009188.2	9	4871346	5043191	4096	0	0	0
CM009188.2	9	5043930	5215675	4096	0	0	0
CM009188.2	9	5216791	5401131	3200	896	0	0
CM009188.2	9	5401738	5670047	4096	0	0	0
CM009188.2	9	5670720	5800080	1792	1408	896	0
CM009188.2	9	5800672	5923855	4096	0	0	0
CM009188.2	9	5923885	6057580	4096	0	0	0
CM009188.2	9	6057881	6210645	4096	0	0	0
CM009188.2	9	6211855	6342750	4096	0	0	0
CM009188.2	9	6345844	6472889	4096	0	0	0
CM009188.2	9	6473163	6589058	4096	0	0	0
CM009188.2	9	6589180	6724226	4096	0	0	0
CM009188.2	9	6725850	6865029	4096	0	0	0
CM009188.2	9	6865037	6978242	4096	0	0	0
CM009188.2	9	6979503	7106010	4096	0	0	0
CM009188.2	9	7107135	7239695	3968	128	0	0
CM009188.2	9	7239994	7387736	4096	0	0	0
CM009188.2	9	7387950	7545718	4096	0	0	0
CM009188.2	9	7545768	7695054	4096	0	0	0
CM009188.2	9	7695101	7818706	4096	0	0	0
CM009188.2	9	7819454	7943946	4096	0	0	0
CM009188.2	9	7944361	8088007	4096	0	0	0
CM009188.2	9	8090226	8242534	4096	0	0	0
CM009188.2	9	8242535	8375965	4096	0	0	0
CM009188.2	9	8376524	8557313	4096	0	0	0
CM009188.2	9	8558036	8710328	4096	0	0	0
CM009188.2	9	8710799	8833305	4096	0	0	0
CM009188.2	9	8834479	8961700	4096	0	0	0
CM009188.2	9	8961874	9093275	384	3712	0	1
CM009188.2	9	9093891	9273577	4096	0	0	0
CM009188.2	9	9273647	9387607	3712	384	0	0
CM009188.2	9	9387643	9498905	4096	0	0	0
CM009188.2	9	9499165	9627449	2944	1024	128	0
CM009188.2	9	9627916	9811312	4096	0	0	0
CM009188.2	9	9811718	9954116	1912	728	1456	0
CM009188.2	9	9954234	10096239	4096	0	0	0
CM009188.2	9	10096405	10234399	3952	72	72	0
CM009188.2	9	10235209	10379034	256	3712	128	1
CM009188.2	9	10379510	10502920	128	2560	1408	1
CM009188.2	9	10505743	10642869	992	2324	780	1
CM009188.2	9	10643572	10782425	4096	0	0	0
CM009188.2	9	10782721	10918314	4096	0	0	0
CM009188.2	9	10919059	11039256	4096	0	0	0
CM009188.2	9	11039897	11165044	4096	0	0	0
CM009188.2	9	11165101	11310718	4096	0	0	0
CM009188.2	9	11310823	11415045	4096	0	0	0
CM009188.2	9	11415252	11539134	4096	0	0	0
CM009188.2	9	11539216	11625263	2048	256	1792	0
CM009188.2	9	11626102	11754070	4096	0	0	0
CM009188.2	9	11754110	11889592	4096	0	0	0
CM009188.2	9	11889988	12011462	4096	0	0	0
CM009188.2	9	12011850	12129589	2432	0	1664	0
CM009188.2	9	12129846	12334188	4096	0	0	0
CM009188.2	9	12334550	12464310	4012	84	0	0
CM009188.2	9	12464348	12555916	4032	36	28	0
CM009188.2	9	12556058	12700702	4096	0	0	0
CM009188.2	9	12701909	12820452	3328	240	528	0
CM009188.2	9	12821468	12960802	4096	0	0	0
CM009188.2	9	12960992	13078222	4096	0	0	0
CM009188.2	9	13078346	13203430	4096	0	0	0
CM009188.2	9	13203890	13328046	4096	0	0	0
CM009188.2	9	13328384	13441247	4096	0	0	0
CM009188.2	9	13441869	13578601	4096	0	0	0
CM009188.2	9	13579534	13763553	4096	0	0	0
CM009188.2	9	13763661	13886330	3328	744	24	0
CM009188.2	9	13886533	14022462	4096	0	0	0
CM009188.2	9	14023080	14149377	4096	0	0	0
CM009188.2	9	14149396	14269960	4096	0	0	0
CM009188.2	9	14270100	14392136	3064	1008	24	0
CM009188.2	9	14393566	14553312	4096	0	0	0
CM009188.2	9	14553423	14691053	4096	0	0	0
CM009188.2	9	14691758	14796859	4096	0	0	0
CM009188.2	9	14796951	14917604	4096	0	0	0
CM009188.2	9	14917784	16088243	768	416	2912	0
CM009188.2	9	16089494	16277158	4096	0	0	0
CM009188.2	9	16277687	16400780	4096	0	0	0
CM009188.2	9	16401354	16525042	4096	0	0	0
CM009188.2	9	16525057	16582640	4096	0	0	0
CM009188.2	9	16583183	16638583	1066	904	2126	0
CM009188.2	9	16638751	16763597	3628	0	468	0
CM009188.2	9	16764070	16921817	3916	48	132	0
CM009188.2	9	16922125	17051155	4096	0	0	0
CM009188.2	9	17053807	17359988	3456	0	640	0
CM009188.2	9	17360075	17609716	768	1024	2304	1
CM009188.2	9	17610186	18016261	844	2970	282	1
CM009188.2	9	18018507	19215539	2440	1288	368	0
CM009188.2	9	19217168	19399170	2816	512	768	0
CM009188.2	9	19399205	19538012	640	2944	512	1
CM009188.2	9	19539684	19616193	1536	1408	1152	0
CM009188.2	9	19616264	19970482	1120	2880	96	1
CM009188.2	9	19970944	20219006	4096	0	0	0
CM009188.2	9	20219170	20314922	3200	0	896	0
CM009188.2	9	20315213	20572921	1272	1228	1596	0
CM009188.2	9	20572935	20765262	384	2048	1664	1
CM009189.2	10	5453	141320	1152	2304	640	1
CM009189.2	10	141734	333974	4096	0	0	0
CM009189.2	10	334141	515988	2944	0	1152	0
CM009189.2	10	517263	773636	4096	0	0	0
CM009189.2	10	773690	1007618	0	0	4096	0
CM009189.2	10	1008014	1297468	256	3840	0	1
CM009189.2	10	1299922	2109562	1280	0	2816	0
CM009189.2	10	2111035	2273074	4096	0	0	0
CM009189.2	10	2273467	2431173	4096	0	0	0
CM009189.2	10	2431433	2596625	4096	0	0	0
CM009189.2	10	2597702	2792872	4096	0	0	0
CM009189.2	10	2792888	2991660	4096	0	0	0
CM009189.2	10	2992031	4315078	3584	0	512	0
CM009189.2	10	4316181	4784865	1792	896	1408	0
CM009189.2	10	4784971	4982650	0	4096	0	1
CM009189.2	10	4982903	5173097	4096	0	0	0
CM009189.2	10	5174230	5323524	4096	0	0	0
CM009189.2	10	5323903	5525524	4096	0	0	0
CM009189.2	10	5525993	5710976	4096	0	0	0
CM009189.2	10	5711290	5855756	4096	0	0	0
CM009189.2	10	5856475	7092904	4096	0	0	0
CM009189.2	10	7093495	7252594	1344	1600	1152	1
CM009189.2	10	7252644	7457258	4096	0	0	0
CM009189.2	10	7458172	7697533	4096	0	0	0
CM009189.2	10	7698097	7934146	4096	0	0	0
CM009189.2	10	7934155	8144743	4096	0	0	0
CM009189.2	10	8144827	8317967	4096	0	0	0
CM009189.2	10	8319096	8500256	4096	0	0	0
CM009189.2	10	8500935	8728719	4096	0	0	0
CM009189.2	10	8728809	8897826	4096	0	0	0
CM009189.2	10	8901766	9044767	1536	384	2176	0
CM009189.2	10	9045575	9169313	4096	0	0	0
CM009189.2	10	9169759	9318095	4096	0	0	0
CM009189.2	10	9318236	9497085	4096	0	0	0
CM009189.2	10	9498360	9723874	4096	0	0	0
CM009189.2	10	9723879	9894058	4096	0	0	0
CM009189.2	10	9894519	10091177	4096	0	0	0
CM009189.2	10	10091772	10293801	4096	0	0	0
CM009189.2	10	10293832	10471937	3584	512	0	0
CM009189.2	10	10472385	10622770	4060	0	36	0
CM009189.2	10	10623012	10829601	4096	0	0	0
CM009189.2	10	10829696	10997236	4096	0	0	0
CM009189.2	10	10997338	11175522	4096	0	0	0
CM009189.2	10	11176617	11340109	4096	0	0	0
CM009189.2	10	11340810	11534896	4096	0	0	0
CM009189.2	10	11535040	11682006	2304	1792	0	0
CM009189.2	10	11682029	11860467	4096	0	0	0
CM009189.2	10	11861646	12032086	256	256	3584	0
CM009189.2	10	12032778	12171350	4096	0	0	0
CM009189.2	10	12171724	12343636	4096	0	0	0
CM009189.2	10	12345912	12518583	0	128	3968	1
CM009189.2	10	12519796	12688876	4096	0	0	0
CM009189.2	10	12688974	12843390	3072	896	128	0
CM009189.2	10	12843697	13059379	1440	2108	548	1
CM009189.2	10	13060652	13243500	4096	0	0	0
CM009189.2	10	13243605	13426437	4096	0	0	0
CM009189.2	10	13426676	13587494	4096	0	0	0
CM009189.2	10	13588174	13723523	3328	768	0	0
CM009189.2	10	13723687	13815284	768	128	3200	0
CM009189.2	10	13815419	14097957	3968	128	0	0
CM009189.2	10	14098560	14302177	4096	0	0	0
CM009189.2	10	14303094	14457323	4096	0	0	0
CM009189.2	10	14457382	14629297	4096	0	0	0
CM009189.2	10	14629960	14844949	4096	0	0	0
CM009189.2	10	14845213	15025190	4096	0	0	0
CM009189.2	10	15025256	15221697	4096	0	0	0
CM009189.2	10	15221891	15362248	3712	128	256	0
CM009189.2	10	15362272	15516807	4096	0	0	0
CM009189.2	10	15516906	15660925	1280	0	2816	0
CM009189.2	10	15661426	15824002	3968	128	0	0
CM009189.2	10	15827682	15971116	128	0	3968	0
CM009189.2	10	15971412	16179599	4096	0	0	0
CM009189.2	10	16179626	16350536	3840	0	256	0
CM009189.2	10	16351400	16554823	1024	3072	0	1
CM009189.2	10	16556906	16725834	4096	0	0	0
CM009189.2	10	16726040	16929635	2044	864	1188	0
CM009189.2	10	16929724	17066435	4096	0	0	0
CM009189.2	10	17066627	17200952	4096	0	0	0
CM009189.2	10	17201632	17367926	4096	0	0	0
CM009189.2	10	17368402	17557591	4096	0	0	0
CM009189.2	10	17557753	17646806	3408	576	112	0
CM009189.2	10	17646814	17698415	3500	296	300	0
CM009189.2	10	17699359	17763712	1920	0	2176	0
CM009189.2	10	17763737	17926280	2304	1024	768	0
CM009189.2	10	17927101	18059352	3644	432	20	0
CM009189.2	10	18059387	18120964	128	1152	2816	1
CM009189.2	10	18120981	18253782	2896	960	240	0
CM009189.2	10	18254331	18432236	4096	0	0	0
CM009189.2	10	18432407	18625117	4096	0	0	0
CM009189.2	10	18625227	18794269	2176	0	1920	0
CM009189.2	10	18794291	18938056	1280	1792	1024	1
CM009189.2	10	18938741	19127719	3968	128	0	0
CM009189.2	10	19128328	19295142	4096	0	0	0
CM009189.2	10	19295321	19487889	2148	1728	220	0
CM009189.2	10	19488215	19681992	4096	0	0	0
CM009189.2	10	19682186	19962393	4096	0	0	0
CM009189.2	10	19962459	20133536	4096	0	0	0
CM009189.2	10	20133656	20326172	4096	0	0	0
CM009189.2	10	20326603	20521364	4096	0	0	0
CM009189.2	10	20521643	20688982	2432	896	768	0
CM009189.2	10	20689012	20809970	4096	0	0	0
CM009189.2	10	20809985	20958361	252	2232	1612	1
CM009189.2	10	20958483	21118909	3200	0	896	0
CM009189.2	10	21119400	21265242	1408	2048	640	1
CM009189.2	10	21265932	21474573	3968	128	0	0
CM009189.2	10	21475198	21640903	3840	256	0	0
CM009189.2	10	21640947	21807623	1664	2176	256	1
CM009189.2	10	21809276	22019238	4096	0	0	0
CM009189.2	10	22022302	22195191	4096	0	0	0
CM009189.2	10	22204314	22356349	4096	0	0	0
CM009189.2	10	22356621	22495199	256	0	3840	0
CM009189.2	10	22495308	22660292	4096	0	0	0
CM009189.2	10	22660304	22810493	4096	0	0	0
CM009189.2	10	22810641	22994068	4096	0	0	0
CM009189.2	10	22994947	23144123	4096	0	0	0
CM009189.2	10	23144518	23305497	4096	0	0	0
CM009189.2	10	23306865	23483525	4096	0	0	0
CM009189.2	10	23484794	23682203	4096	0	0	0
CM009189.2	10	23682439	23837070	2688	0	1408	0
CM009189.2	10	23837164	24037234	2688	256	1152	0
CM009189.2	10	24037306	24218232	1920	0	2176	0
CM009189.2	10	24218344	24399279	128	0	3968	0
CM009189.2	10	24401009	24585828	4096	0	0	0
CM009189.2	10	24587648	24737478	4096	0	0	0
CM009189.2	10	24738174	24871149	4096	0	0	0
CM009189.2	10	24873597	25036101	4096	0	0	0
CM009189.2	10	25036328	25172275	4096	0	0	0
CM009189.2	10	25172294	25299367	4096	0	0	0
CM009189.2	10	25299589	25424948	4096	0	0	0
CM009189.2	10	25426827	25571837	4096	0	0	0
CM009189.2	10	25571886	25732936	4096	0	0	0
CM009189.2	10	25733282	25878232	4096	0	0	0
CM009189.2	10	25878331	26039473	3840	0	256	0
CM009189.2	10	26039844	26207513	4096	0	0	0
CM009189.2	10	26207678	26385439	3072	1024	0	0
CM009189.2	10	26385793	26504218	1920	640	1536	0
CM009189.2	10	26506299	26655583	4096	0	0	0
CM009189.2	10	26656076	26833599	4096	0	0	0
CM009189.2	10	26834238	26972257	4096	0	0	0
CM009189.2	10	26973183	27099965	4096	0	0	0
CM009189.2	10	27100065	27346540	4096	0	0	0
CM009189.2	10	27346588	27471510	4096	0	0	0
CM009189.2	10	27471765	27648467	4096	0	0	0
CM009189.2	10	27649060	27807017	3584	0	512	0
CM009189.2	10	27807859	27980883	4096	0	0	0
CM009189.2	10	27981030	28164961	4096	0	0	0
CM009189.2	10	28165278	28324108	4096	0	0	0
CM009189.2	10	28324373	28514189	4096	0	0	0
CM009189.2	10	28514569	28683029	4096	0	0	0
CM009189.2	10	28683875	28854690	4096	0	0	0
CM009189.2	10	28855023	28996244	4096	0	0	0
CM009189.2	10	28996743	29173872	4096	0	0	0
CM009189.2	10	29174146	29283156	640	2048	1408	1
CM009189.2	10	29284386	29419790	2432	512	1152	0
CM009189.2	10	29419925	29534623	4096	0	0	0
CM009189.2	10	29534767	29668388	3456	384	256	0
CM009189.2	10	29668765	29794163	4096	0	0	0
CM009189.2	10	29794332	29921827	4096	0	0	0
CM009189.2	10	29922525	30031212	384	3200	512	1
CM009189.2	10	30031895	30160078	3584	0	512	0
CM009189.2	10	30160965	30286496	3968	128	0	0
CM009189.2	10	30286533	30460934	4096	0	0	0
CM009189.2	10	30461156	30622392	2432	128	1536	0
CM009189.2	10	30622442	30766860	4096	0	0	0
CM009189.2	10	30767270	30876612	3824	248	24	0
CM009189.2	10	30876962	31015838	1024	2560	512	1
CM009189.2	10	31015873	31275681	3968	128	0	0
CM009189.2	10	31275935	31406682	2688	512	896	0
CM009189.2	10	31407017	31522633	1272	2488	336	1
CM009189.2	10	31525835	31744586	0	3712	384	1
CM009190.2	11	3873	1167327	4096	0	0	0
CM009190.2	11	1167754	1363334	4096	0	0	0
CM009190.2	11	1364333	1567421	4096	0	0	0
CM009190.2	11	1567824	2122657	4096	0	0	0
CM009190.2	11	2122745	2290976	1024	1536	1536	1
CM009190.2	11	2293332	2558697	3584	0	512	0
CM009190.2	11	2558934	2818101	4096	0	0	0
CM009190.2	11	2818725	3053650	4096	0	0	0
CM009190.2	11	3054673	3232074	4096	0	0	0
CM009190.2	11	3232114	3422063	4096	0	0	0
CM009190.2	11	3422233	3568700	3968	128	0	0
CM009190.2	11	3570596	3735512	4096	0	0	0
CM009190.2	11	3735765	3990831	4096	0	0	0
CM009190.2	11	3991059	4168912	4096	0	0	0
CM009190.2	11	4172982	4356928	0	0	4096	0
CM009190.2	11	4357457	4520646	4096	0	0	0
CM009190.2	11	4522336	4728106	4096	0	0	0
CM009190.2	11	4728151	4888549	4096	0	0	0
CM009190.2	11	4889722	5054201	4096	0	0	0
CM009190.2	11	5054880	5230397	4096	0	0	0
CM009190.2	11	5230803	5434266	4096	0	0	0
CM009190.2	11	5435044	5603677	256	3840	0	1
CM009190.2	11	5603800	5824514	1920	2048	128	1
CM009190.2	11	5824606	6039380	4096	0	0	0
CM009190.2	11	6039690	6287333	4096	0	0	0
CM009190.2	11	6287883	6475227	1280	768	2048	0
CM009190.2	11	6477284	6664710	3712	384	0	0
CM009190.2	11	6665435	6814625	0	1024	3072	1
CM009190.2	11	6814877	6991266	4096	0	0	0
CM009190.2	11	6992108	7149687	4096	0	0	0
CM009190.2	11	7149910	7331181	4096	0	0	0
CM009190.2	11	7331919	7629941	4096	0	0	0
CM009190.2	11	7632707	7844522	4096	0	0	0
CM009190.2	11	7845330	8076155	4096	0	0	0
CM009190.2	11	8076438	8318921	4096	0	0	0
CM009190.2	11	8319139	8570672	3200	896	0	0
CM009190.2	11	8571681	8858062	4096	0	0	0
CM009190.2	11	8858308	9150540	4096	0	0	0
CM009190.2	11	9153115	9362834	640	1792	1664	1
CM009190.2	11	9367155	9575256	4096	0	0	0
CM009190.2	11	9575401	9780010	4096	0	0	0
CM009190.2	11	9781103	10019389	4096	0	0	0
CM009190.2	11	10020721	10272961	4096	0	0	0
CM009190.2	11	10273351	10493673	1536	2560	0	1
CM009190.2	11	10496675	10667651	3584	0	512	0
CM009190.2	11	10668011	10896288	2560	768	768	0
CM009190.2	11	10897668	11192592	4096	0	0	0
CM009190.2	11	11193795	11501691	4096	0	0	0
[truncated: 2,044 more rows]

## Sheet: ST4b. TWISST results
Supplementary Table 4b. Subset of TWISST topology weighting scores from windows bearing significant GWAS SNPs.
#topo1 (O,((A,M),H));
#topo2 (O,((A,H),M));
#topo3 (O,(A,(M,H)));
Chr ID	Chr	start	end	topo1	topo2	topo3	T2>T1	14	TWISST windows weighting T2>T1
CM009180.2	1	2128730	2526055	4096	0	0	0
CM009180.2	1	5521950	5682672	4096	0	0	0
CM009180.2	1	11372399	11538548	2816	0	1280	0
CM009180.2	1	17024272	17222828	4096	0	0	0
CM009180.2	1	23827432	24072612	4096	0	0	0
CM009180.2	1	27904116	28118747	1408	2176	512	1
CM009180.2	1	30990408	31233273	4096	0	0	0
CM009180.2	1	35675776	35975569	4096	0	0	0
CM009180.2	1	36401088	36551095	0	4096	0	1
CM009181.2	2	11101513	11355079	4096	0	0	0
CM009181.2	2	12080998	12326928	4096	0	0	0
CM009181.2	2	12951085	13423645	4096	0	0	0
CM009181.2	2	17808840	17992508	4096	0	0	0
CM009182.2	3	11668063	11875567	4096	0	0	0
CM009182.2	3	16700907	17416364	1624	1504	968	0
CM009182.2	3	32699901	32831149	4096	0	0	0
CM009183.2	4	1166980	1426928	640	512	2944	0
CM009183.2	4	4585469	4836949	4096	0	0	0
CM009183.2	4	4838526	4999220	3712	128	256	0
CM009183.2	4	8353167	8509106	1122	2156	818	1
CM009183.2	4	13839533	13996688	256	3328	512	1
CM009183.2	4	19106613	19274374	1280	256	2560	0
CM009184.2	5	3869030	4082830	2944	384	768	0
CM009184.2	5	4887711	5075900	4096	0	0	0
CM009184.2	5	8959624	9207569	4096	0	0	0
CM009184.2	5	12923408	13152063	4096	0	0	0
CM009184.2	5	13610036	13806229	4096	0	0	0
CM009184.2	5	30884198	31033359	2304	640	1152	0
CM009184.2	5	35405832	35592693	4096	0	0	0
CM009185.2	6	3446662	3578772	4096	0	0	0
CM009185.2	6	7189710	7499472	4096	0	0	0
CM009185.2	6	16652635	16787302	4096	0	0	0
CM009185.2	6	22375987	22584586	3840	0	256	0
CM009185.2	6	28369962	28531929	1984	1188	924	0
CM009185.2	6	29231432	29395943	4096	0	0	0
CM009185.2	6	31916556	32124434	4096	0	0	0
CM009185.2	6	32672506	32928653	4096	0	0	0
CM009185.2	6	36999843	37140815	4096	0	0	0
CM009186.2	7	5070955	5287809	4096	0	0	0
CM009186.2	7	18326813	18523929	4096	0	0	0
CM009186.2	7	24765478	24963059	4096	0	0	0
CM009186.2	7	30346091	30521022	4096	0	0	0
CM009186.2	7	31109717	31327465	4096	0	0	0
CM009186.2	7	32380219	32548800	4096	0	0	0
CM009186.2	7	36239067	36459987	4096	0	0	0
CM009186.2	7	62088345	62238570	2688	1408	0	0
CM009187.2	8	12500078	12748612	3696	96	304	0
CM009187.2	8	20414040	20585401	4096	0	0	0
CM009187.2	8	22192450	22377117	4096	0	0	0
CM009189.2	10	2992031	4315078	3584	0	512	0
CM009189.2	10	18625227	18794269	2176	0	1920	0
CM009189.2	10	28996743	29173872	4096	0	0	0
CM009190.2	11	3054673	3232074	4096	0	0	0
CM009190.2	11	5054880	5230397	4096	0	0	0
CM009190.2	11	22444815	22566836	1920	1536	640	0
CM009190.2	11	25243597	25336615	2048	256	1792	0
CM009190.2	11	31355522	32100836	4096	0	0	0
CM009191.2	12	2209021	2362081	4096	0	0	0
CM009191.2	12	6138971	6404229	4096	0	0	0
CM009191.2	12	8883711	9281189	4096	0	0	0
CM009191.2	12	9525777	9772742	4096	0	0	0
CM009191.2	12	9773459	9939819	4096	0	0	0
CM009191.2	12	14709189	14916094	0	0	4096	0
CM009191.2	12	15753453	15936987	4096	0	0	0
CM009191.2	12	21433461	21628717	0	3968	128	1
CM009191.2	12	30635334	30795114	3584	128	384	0
CM009192.2	13	3558075	3702197	2432	128	1536	0
CM009192.2	13	8485491	8598416	896	384	2816	0
CM009192.2	13	15900838	16102972	3456	128	512	0
CM009192.2	13	18399145	18609880	640	3200	256	1
CM009192.2	13	27406925	27549479	256	3328	512	1
CM009192.2	13	31526862	31763626	4096	0	0	0
CM009193.2	14	1584093	1869314	4096	0	0	0
CM009193.2	14	5553579	5853142	384	3328	384	1
CM009193.2	14	8479295	8658382	4096	0	0	0
CM009193.2	14	11328101	11537422	4096	0	0	0
CM009193.2	14	18073793	18213574	4096	0	0	0
CM009193.2	14	22462480	22715586	1024	1536	1536	1
CM009193.2	14	24330740	24472996	4096	0	0	0
CM009193.2	14	36499191	37259289	4096	0	0	0
CM009194.2	15	2800803	3012356	4096	0	0	0
CM009194.2	15	6096992	6273588	4096	0	0	0
CM009194.2	15	8773070	8970465	4096	0	0	0
CM009194.2	15	17306135	17492559	1408	256	2432	0
CM009194.2	15	20486448	20667584	1280	2048	768	1
CM009194.2	15	26128226	26351891	4096	0	0	0
CM009194.2	15	29702014	29943359	4096	0	0	0
CM009194.2	15	30585236	30764676	3840	128	128	0
CM009194.2	15	31750983	31902606	4096	0	0	0
CM009194.2	15	31912021	32066869	4096	0	0	0
CM009195.2	16	3616186	3819232	4096	0	0	0
CM009195.2	16	19822550	20007417	3840	128	128	0
CM009195.2	16	25964501	26215191	128	0	3968	0
CM009195.2	16	26616104	26764140	128	1152	2816	1
CM009195.2	16	26764503	26909532	4096	0	0	0
CM009195.2	16	29547488	29730960	4096	0	0	0
CM009195.2	16	30590855	30720439	4096	0	0	0
CM009196.2	17	1678	179771	3584	512	0	0
CM009196.2	17	830191	957563	3712	384	0	0
CM009196.2	17	957963	1188029	2304	128	1664	0
CM009196.2	17	1188557	2268656	4096	0	0	0
CM009196.2	17	3287011	3542917	4096	0	0	0
CM009196.2	17	6495589	6685493	4096	0	0	0
CM009196.2	17	10637542	11104349	4096	0	0	0
CM009196.2	17	14437564	14755879	1664	640	1792	0
CM009196.2	17	26785762	26941434	4096	0	0	0
CM009196.2	17	26941863	27149101	4096	0	0	0
CM009196.2	17	27791031	27918997	4096	0	0	0
CM009197.2	18	6662130	6947879	4096	0	0	0
CM009198.2	19	3431725	3563497	1024	3072	0	1
CM009198.2	19	12968763	13128072	4096	0	0	0
CM009198.2	19	23039110	23196188	4096	0	0	0
CM009198.2	19	24197106	24360534	4096	0	0	0
CM009199.2	20	1758770	1913220	4096	0	0	0
CM009199.2	20	20935355	21088758	4096	0	0	0
CM009199.2	20	21089574	21267104	4096	0	0	0
CM009199.2	20	21839364	21994773	4096	0	0	0
CM009200.2	21	3611058	3747583	4096	0	0	0
CM009200.2	21	7809423	7917568	4096	0	0	0
CM009200.2	21	11790142	11963407	1408	640	2048	0
CM009200.2	21	12144710	12310797	4096	0	0	0
CM009200.2	21	19315552	19482954	3712	128	256	0
CM009200.2	21	27217777	27523480	3968	128	0	0
CM009200.2	21	31705138	31949622	4096	0	0	0
CM009201.2	22	3749620	3907158	3712	256	128	0
CM009201.2	22	6088346	6259924	4096	0	0	0
CM009201.2	22	7554869	7742322	4096	0	0	0
CM009201.2	22	21566170	21747095	4096	0	0	0
CM009201.2	22	22266167	22470725	896	0	3200	0
CM009201.2	22	28765494	29029164	4096	0	0	0
CM009201.2	22	30552202	30783077	4096	0	0	0
CM009201.2	22	31844752	32112131	4096	0	0	0
CM009201.2	22	35272606	35442551	4096	0	0	0
CM009201.2	22	35606545	35791565	4096	0	0	0
CM009201.2	22	37449530	37655400	648	2320	1128	1
CM009201.2	22	37655425	37818686	1148	2088	860	1
CM009201.2	22	37818718	37952791	3968	128	0	0

## Sheet: ST5. Genes overlapping SNPs 50K
Supplementary Table 5. Genes located within 50-Kbp (upstream and downstream) of SNPs showing the highest-association (i.e., those surpassing the genome-wide p-value threshold of 5e-8) with the hypertrophied lip trait based on the GWA mapping analysis. The gene details listed here were obtained from the gff3 file corresponding to the Maylandia zebra reference genome (M_zebra_UMD2a).
Chr ID	Chr	Start	Stop	Gene ID	Strand	Gene name	Biotype	Description	Transcript ID	Type
CM009180.2	1	2325649	2468695	ENSMZEG00005002030	-	znf536-202	protein_coding	zinc finger protein 536 [Source:NCBI gene%3BAcc:101481498]	ENSMZET00005002676	mRNA
CM009180.2	1	2325649	2487275	ENSMZEG00005002030	-	znf536-201	protein_coding	zinc finger protein 536 [Source:NCBI gene%3BAcc:101481498]	ENSMZET00005002673	mRNA
CM009180.2	1	11456971	11463202	ENSMZEG00005007812	+	onecut1-201	protein_coding	hepatocyte nuclear factor 6 [Source:NCBI gene%3BAcc:101482175]	ENSMZET00005010722	mRNA
CM009180.2	1	11474235	11507005	ENSMZEG00005007823	+	fam214a-201	protein_coding	family with sequence similarity 214 member A [Source:NCBI gene%3BAcc:101481578]	ENSMZET00005010740	mRNA
CM009180.2	1	11509627	11516457	ENSMZEG00005007835	+	arpp19a-201	protein_coding	cAMP-regulated phosphoprotein 19 [Source:NCBI gene%3BAcc:101481874]	ENSMZET00005010752	mRNA
CM009180.2	1	11520888	11586584	ENSMZEG00005007876	+	myo5aa-201	protein_coding	myosin VA [Source:NCBI gene%3BAcc:101480822]	ENSMZET00005010956	mRNA
CM009180.2	1	11520888	11586584	ENSMZEG00005007876	+	myo5aa-202	protein_coding	myosin VA [Source:NCBI gene%3BAcc:101480822]	ENSMZET00005010993	mRNA
CM009180.2	1	11520888	11586584	ENSMZEG00005007876	+	myo5aa-203	protein_coding	myosin VA [Source:NCBI gene%3BAcc:101480822]	ENSMZET00005011035	mRNA
CM009180.2	1	11520888	11586584	ENSMZEG00005007876	+	myo5aa-204	protein_coding	myosin VA [Source:NCBI gene%3BAcc:101480822]	ENSMZET00005011065	mRNA
CM009180.2	1	11537249	11582885	ENSMZEG00005007876	+	myo5aa-205	protein_coding	myosin VA [Source:NCBI gene%3BAcc:101480822]	ENSMZET00005011118	mRNA
CM009180.2	1	17052935	17058305	ENSMZEG00005012413	-	emc8-201	protein_coding	ER membrane protein complex subunit 8 [Source:NCBI gene%3BAcc:101473945]	ENSMZET00005017059	mRNA
CM009180.2	1	17052935	17058305	ENSMZEG00005012413	-	emc8-201	protein_coding	ER membrane protein complex subunit 8 [Source:NCBI gene%3BAcc:101473945]	ENSMZET00005017059	mRNA
CM009180.2	1	17059495	17061750	ENSMZEG00005012428	+	cox4i1-201	protein_coding	cytochrome c oxidase subunit 4 isoform 1%2C mitochondrial [Source:NCBI gene%3BAcc:101473643]	ENSMZET00005017085	mRNA
CM009180.2	1	17059495	17061750	ENSMZEG00005012428	+	cox4i1-201	protein_coding	cytochrome c oxidase subunit 4 isoform 1%2C mitochondrial [Source:NCBI gene%3BAcc:101473643]	ENSMZET00005017085	mRNA
CM009180.2	1	17062436	17079283	ENSMZEG00005012452	+	dusp22a-201	protein_coding	dual specificity protein phosphatase 22-A [Source:NCBI gene%3BAcc:101473363]	ENSMZET00005017099	mRNA
CM009180.2	1	17062436	17079283	ENSMZEG00005012452	+	dusp22a-201	protein_coding	dual specificity protein phosphatase 22-A [Source:NCBI gene%3BAcc:101473363]	ENSMZET00005017099	mRNA
CM009180.2	1	17062436	17079283	ENSMZEG00005012452	+	dusp22a-201	protein_coding	dual specificity protein phosphatase 22-A [Source:NCBI gene%3BAcc:101473363]	ENSMZET00005017099	mRNA
CM009180.2	1	17062436	17079283	ENSMZEG00005012452	+	dusp22a-201	protein_coding	dual specificity protein phosphatase 22-A [Source:NCBI gene%3BAcc:101473363]	ENSMZET00005017099	mRNA
CM009180.2	1	17063669	17079283	ENSMZEG00005012452	+	dusp22a-202	protein_coding	dual specificity protein phosphatase 22-A [Source:NCBI gene%3BAcc:101473363]	ENSMZET00005017106	mRNA
CM009180.2	1	17063669	17079283	ENSMZEG00005012452	+	dusp22a-202	protein_coding	dual specificity protein phosphatase 22-A [Source:NCBI gene%3BAcc:101473363]	ENSMZET00005017106	mRNA
CM009180.2	1	17063669	17079283	ENSMZEG00005012452	+	dusp22a-202	protein_coding	dual specificity protein phosphatase 22-A [Source:NCBI gene%3BAcc:101473363]	ENSMZET00005017106	mRNA
CM009180.2	1	17063669	17079283	ENSMZEG00005012452	+	dusp22a-202	protein_coding	dual specificity protein phosphatase 22-A [Source:NCBI gene%3BAcc:101473363]	ENSMZET00005017106	mRNA
CM009180.2	1	17080585	17084645	ENSMZEG00005012469	+	irf8-201	protein_coding	interferon regulatory factor 8 [Source:NCBI gene%3BAcc:101473067]	ENSMZET00005017137	mRNA
CM009180.2	1	17080585	17084645	ENSMZEG00005012469	+	irf8-201	protein_coding	interferon regulatory factor 8 [Source:NCBI gene%3BAcc:101473067]	ENSMZET00005017137	mRNA
CM009180.2	1	17080585	17084645	ENSMZEG00005012469	+	irf8-201	protein_coding	interferon regulatory factor 8 [Source:NCBI gene%3BAcc:101473067]	ENSMZET00005017137	mRNA
CM009180.2	1	17080585	17084645	ENSMZEG00005012469	+	irf8-201	protein_coding	interferon regulatory factor 8 [Source:NCBI gene%3BAcc:101473067]	ENSMZET00005017137	mRNA
CM009180.2	1	17080978	17083968	ENSMZEG00005012469	+	irf8-202	protein_coding	interferon regulatory factor 8 [Source:NCBI gene%3BAcc:101473067]	ENSMZET00005017144	mRNA
CM009180.2	1	17080978	17083968	ENSMZEG00005012469	+	irf8-202	protein_coding	interferon regulatory factor 8 [Source:NCBI gene%3BAcc:101473067]	ENSMZET00005017144	mRNA
CM009180.2	1	17080978	17083968	ENSMZEG00005012469	+	irf8-202	protein_coding	interferon regulatory factor 8 [Source:NCBI gene%3BAcc:101473067]	ENSMZET00005017144	mRNA
CM009180.2	1	17080978	17083968	ENSMZEG00005012469	+	irf8-202	protein_coding	interferon regulatory factor 8 [Source:NCBI gene%3BAcc:101473067]	ENSMZET00005017144	mRNA
CM009180.2	1	28034670	28077751	ENSMZEG00005012517	+	uacab-201	protein_coding	uveal autoantigen with coiled-coil domains and ankyrin repeats [Source:NCBI gene%3BAcc:101464424]	ENSMZET00005017205	mRNA
CM009180.2	1	28057897	28077751	ENSMZEG00005012517	+	uacab-202	protein_coding	uveal autoantigen with coiled-coil domains and ankyrin repeats [Source:NCBI gene%3BAcc:101464424]	ENSMZET00005017220	mRNA
CM009180.2	1	31109402	31122889	ENSMZEG00005014143	-	apip-201	protein_coding	APAF1 interacting protein [Source:NCBI gene%3BAcc:101470528]	ENSMZET00005019450	mRNA
CM009180.2	1	31134943	31153933	ENSMZEG00005014155	-	slc1a2a-201	protein_coding	excitatory amino acid transporter 2 [Source:NCBI gene%3BAcc:101471102]	ENSMZET00005019473	mRNA
CM009180.2	1	31140596	31154047	ENSMZEG00005014155	-	slc1a2a-202	protein_coding	excitatory amino acid transporter 2 [Source:NCBI gene%3BAcc:101471102]	ENSMZET00005019480	mRNA
CM009180.2	1	31163697	31182248	ENSMZEG00005014173	-	PAMR1-201	protein_coding	limulus clotting factor C [Source:NCBI gene%3BAcc:101471398]	ENSMZET00005019493	mRNA
CM009180.2	1	31163697	31182248	ENSMZEG00005014173	-	PAMR1-202	protein_coding	limulus clotting factor C [Source:NCBI gene%3BAcc:101471398]	ENSMZET00005019498	mRNA
CM009180.2	1	36406861	36431515	ENSMZEG00005016613	+	si:ch211-71n6.4-201	protein_coding	para-nitrobenzyl esterase [Source:NCBI gene%3BAcc:101463620]	ENSMZET00005022895	mRNA
CM009180.2	1	36450537	36481333	ENSMZEG00005016626	+	si:ch211-288d18.1-201	protein_coding	USP6 N-terminal-like protein [Source:NCBI gene%3BAcc:101464206]	ENSMZET00005022911	mRNA
CM009180.2	1	36484022	36504725	ENSMZEG00005016636	+	abtb2a-201	protein_coding	ankyrin repeat and BTB/POZ domain-containing protein 2-like [Source:NCBI gene%3BAcc:101473797]	ENSMZET00005022924	mRNA
CM009181.2	2	5586653	5635785	ENSMZEG00005001754	+	gria2b-201	protein_coding	glutamate ionotropic receptor AMPA type subunit 2 [Source:NCBI gene%3BAcc:101466731]	ENSMZET00005002364	mRNA
CM009181.2	2	12193579	12239397	ENSMZEG00005004521	+	slc36a1-201	protein_coding	proton-coupled amino acid transporter 1 [Source:NCBI gene%3BAcc:101472828]	ENSMZET00005006106	mRNA
CM009181.2	2	12193579	12239397	ENSMZEG00005004521	+	slc36a1-201	protein_coding	proton-coupled amino acid transporter 1 [Source:NCBI gene%3BAcc:101472828]	ENSMZET00005006106	mRNA
CM009181.2	2	12195110	12236640	ENSMZEG00005004521	+	slc36a1-202	protein_coding	proton-coupled amino acid transporter 1 [Source:NCBI gene%3BAcc:101472828]	ENSMZET00005006122	mRNA
CM009181.2	2	12195110	12236640	ENSMZEG00005004521	+	slc36a1-202	protein_coding	proton-coupled amino acid transporter 1 [Source:NCBI gene%3BAcc:101472828]	ENSMZET00005006122	mRNA
CM009181.2	2	12241519	12286335	ENSMZEG00005004554	-	mtnr1al-201	protein_coding	melatonin receptor type 1A like [Source:NCBI gene%3BAcc:30660]	ENSMZET00005006141	mRNA
CM009181.2	2	12241519	12286335	ENSMZEG00005004554	-	mtnr1al-201	protein_coding	melatonin receptor type 1A like [Source:NCBI gene%3BAcc:30660]	ENSMZET00005006141	mRNA
CM009181.2	2	12323295	12397882	ENSMZEG00005004584	-	fat2-201	protein_coding	FAT atypical cadherin 2 [Source:NCBI gene%3BAcc:101472049]	ENSMZET00005006289	mRNA
CM009181.2	2	12323298	12397864	ENSMZEG00005004584	-	fat2-202	protein_coding	FAT atypical cadherin 2 [Source:NCBI gene%3BAcc:101472049]	ENSMZET00005006327	mRNA
CM009182.2	3	17113221	17120246	ENSMZEG00005020741	-		protein_coding		ENSMZET00005028701	mRNA
CM009182.2	3	17113221	17120246	ENSMZEG00005020741	-		protein_coding		ENSMZET00005028701	mRNA
CM009182.2	3	17113221	17120246	ENSMZEG00005020741	-		protein_coding		ENSMZET00005028701	mRNA
CM009182.2	3	17113221	17120246	ENSMZEG00005020741	-		protein_coding		ENSMZET00005028701	mRNA
CM009182.2	3	17113221	17120246	ENSMZEG00005020741	-		protein_coding		ENSMZET00005028701	mRNA
CM009182.2	3	17113221	17120246	ENSMZEG00005020741	-		protein_coding		ENSMZET00005028701	mRNA
CM009182.2	3	17113221	17120246	ENSMZEG00005020741	-		protein_coding		ENSMZET00005028701	mRNA
CM009182.2	3	17161610	17166741	ENSMZEG00005020746	-		protein_coding		ENSMZET00005028706	mRNA
CM009182.2	3	17161610	17166741	ENSMZEG00005020746	-		protein_coding		ENSMZET00005028706	mRNA
CM009182.2	3	17161610	17166741	ENSMZEG00005020746	-		protein_coding		ENSMZET00005028706	mRNA
CM009182.2	3	17161610	17166741	ENSMZEG00005020746	-		protein_coding		ENSMZET00005028706	mRNA
CM009182.2	3	17161610	17166741	ENSMZEG00005020746	-		protein_coding		ENSMZET00005028706	mRNA
CM009182.2	3	17161610	17166741	ENSMZEG00005020746	-		protein_coding		ENSMZET00005028706	mRNA
CM009182.2	3	17161610	17166741	ENSMZEG00005020746	-		protein_coding		ENSMZET00005028706	mRNA
CM009182.2	3	17163561	17171056	ENSMZEG00005020752	-		protein_coding		ENSMZET00005028712	mRNA
CM009182.2	3	17163561	17171056	ENSMZEG00005020752	-		protein_coding		ENSMZET00005028712	mRNA
CM009182.2	3	17163561	17171056	ENSMZEG00005020752	-		protein_coding		ENSMZET00005028712	mRNA
CM009182.2	3	17163561	17171056	ENSMZEG00005020752	-		protein_coding		ENSMZET00005028712	mRNA
CM009182.2	3	17163561	17171056	ENSMZEG00005020752	-		protein_coding		ENSMZET00005028712	mRNA
CM009182.2	3	17163561	17171056	ENSMZEG00005020752	-		protein_coding		ENSMZET00005028712	mRNA
CM009182.2	3	17163561	17171056	ENSMZEG00005020752	-		protein_coding		ENSMZET00005028712	mRNA
CM009183.2	4	1209160	1253933	ENSMZEG00005018971	+	cpt1cb-208	protein_coding	carnitine palmitoyltransferase 1Cb [Source:ZFIN%3BAcc:ZDB-GENE-050417-155]	ENSMZET00005030813	mRNA
CM009183.2	4	1209160	1253933	ENSMZEG00005018971	+	cpt1cb-209	protein_coding	carnitine palmitoyltransferase 1Cb [Source:ZFIN%3BAcc:ZDB-GENE-050417-155]	ENSMZET00005031012	mRNA
CM009183.2	4	1209160	1253933	ENSMZEG00005018971	+	cpt1cb-210	protein_coding	carnitine palmitoyltransferase 1Cb [Source:ZFIN%3BAcc:ZDB-GENE-050417-155]	ENSMZET00005031371	mRNA
CM009183.2	4	1209160	1254540	ENSMZEG00005018971	+	cpt1cb-207	protein_coding	carnitine palmitoyltransferase 1Cb [Source:ZFIN%3BAcc:ZDB-GENE-050417-155]	ENSMZET00005030064	mRNA
CM009183.2	4	1209160	1254938	ENSMZEG00005018971	+	cpt1cb-206	protein_coding	carnitine palmitoyltransferase 1Cb [Source:ZFIN%3BAcc:ZDB-GENE-050417-155]	ENSMZET00005029957	mRNA
CM009183.2	4	1209160	1256817	ENSMZEG00005018971	+	cpt1cb-205	protein_coding	carnitine palmitoyltransferase 1Cb [Source:ZFIN%3BAcc:ZDB-GENE-050417-155]	ENSMZET00005029669	mRNA
CM009183.2	4	1209160	1256950	ENSMZEG00005018971	+	cpt1cb-204	protein_coding	carnitine palmitoyltransferase 1Cb [Source:ZFIN%3BAcc:ZDB-GENE-050417-155]	ENSMZET00005029014	mRNA
CM009183.2	4	1209160	1257449	ENSMZEG00005018971	+	cpt1cb-203	protein_coding	carnitine palmitoyltransferase 1Cb [Source:ZFIN%3BAcc:ZDB-GENE-050417-155]	ENSMZET00005026984	mRNA
CM009183.2	4	1209160	1257609	ENSMZEG00005018971	+	cpt1cb-202	protein_coding	carnitine palmitoyltransferase 1Cb [Source:ZFIN%3BAcc:ZDB-GENE-050417-155]	ENSMZET00005026957	mRNA
CM009183.2	4	1209160	1259064	ENSMZEG00005018971	+	cpt1cb-201	protein_coding	carnitine palmitoyltransferase 1Cb [Source:ZFIN%3BAcc:ZDB-GENE-050417-155]	ENSMZET00005026692	mRNA
CM009183.2	4	1294529	1302148	ENSMZEG00005022667	+		protein_coding		ENSMZET00005031373	mRNA
CM009183.2	4	1302245	1307327	ENSMZEG00005022671	+		protein_coding		ENSMZET00005031382	mRNA
CM009183.2	4	1304195	1368922	ENSMZEG00005022671	+		protein_coding		ENSMZET00005031383	mRNA
CM009183.2	4	1305035	1368646	ENSMZEG00005022671	+		protein_coding		ENSMZET00005031386	mRNA
CM009183.2	4	4812865	4825681	ENSMZEG00005001067	-	smarce1-201	protein_coding	SWI/SNF-related matrix-associated actin-dependent regulator of chromatin subfamily E member 1 [Source:NCBI gene%3BAcc:101475508]	ENSMZET00005001364	mRNA
CM009183.2	4	4828203	4833490	ENSMZEG00005001089	+		protein_coding		ENSMZET00005001386	mRNA
CM009183.2	4	4834833	4849106	ENSMZEG00005001111	-		protein_coding	putative all-trans-retinol 13%2C14-reductase [Source:NCBI gene%3BAcc:101465824]	ENSMZET00005001580	mRNA
CM009183.2	4	4834833	4849106	ENSMZEG00005001111	-		protein_coding	putative all-trans-retinol 13%2C14-reductase [Source:NCBI gene%3BAcc:101465824]	ENSMZET00005001594	mRNA
CM009183.2	4	4862891	4879371	ENSMZEG00005001260	-	mpp2a-201	protein_coding	MAGUK p55 subfamily member 2 [Source:NCBI gene%3BAcc:101475212]	ENSMZET00005001650	mRNA
CM009183.2	4	4862891	4879371	ENSMZEG00005001260	-	mpp2a-202	protein_coding	MAGUK p55 subfamily member 2 [Source:NCBI gene%3BAcc:101475212]	ENSMZET00005001655	mRNA
CM009183.2	4	4866486	4875715	ENSMZEG00005001260	-	mpp2a-203	protein_coding	MAGUK p55 subfamily member 2 [Source:NCBI gene%3BAcc:101475212]	ENSMZET00005001668	mRNA
CM009183.2	4	4917390	4922239	ENSMZEG00005001479	-		protein_coding	heat shock protein beta-11 [Source:NCBI gene%3BAcc:101474641]	ENSMZET00005001908	mRNA
CM009183.2	4	4931921	4937967	ENSMZEG00005001485	-		protein_coding		ENSMZET00005001948	mRNA
CM009183.2	4	4963159	4963725	ENSMZEG00005001512	+		protein_coding		ENSMZET00005001959	mRNA
CM009183.2	4	4989530	5012834	ENSMZEG00005001524	+	atp5mc1-201	protein_coding	ATP synthase F(0) complex subunit C3%2C mitochondrial [Source:NCBI gene%3BAcc:101484624]	ENSMZET00005001964	mRNA
CM009183.2	4	8321115	8353153	ENSMZEG00005006274	-		protein_coding	MKL/myocardin-like protein 1 [Source:NCBI gene%3BAcc:101482632]	ENSMZET00005008586	mRNA
CM009183.2	4	8321115	8359905	ENSMZEG00005006274	-		protein_coding	MKL/myocardin-like protein 1 [Source:NCBI gene%3BAcc:101482632]	ENSMZET00005008567	mRNA
CM009183.2	4	8321115	8353153	ENSMZEG00005006274	-		protein_coding	MKL/myocardin-like protein 1 [Source:NCBI gene%3BAcc:101482632]	ENSMZET00005008586	mRNA
CM009183.2	4	8321115	8359905	ENSMZEG00005006274	-		protein_coding	MKL/myocardin-like protein 1 [Source:NCBI gene%3BAcc:101482632]	ENSMZET00005008567	mRNA
CM009183.2	4	8368336	8375575	ENSMZEG00005006316	+	ccdc97-201	protein_coding	coiled-coil domain containing 97 [Source:NCBI gene%3BAcc:101482165]	ENSMZET00005008642	mRNA
CM009183.2	4	8368336	8375575	ENSMZEG00005006316	+	ccdc97-201	protein_coding	coiled-coil domain containing 97 [Source:NCBI gene%3BAcc:101482165]	ENSMZET00005008642	mRNA
CM009183.2	4	8422862	8427808	ENSMZEG00005006351	-		protein_coding		ENSMZET00005008660	mRNA
CM009183.2	4	8422862	8427808	ENSMZEG00005006351	-		protein_coding		ENSMZET00005008660	mRNA
CM009183.2	4	8425427	8433293	ENSMZEG00005006362	-		protein_coding		ENSMZET00005008673	mRNA
CM009183.2	4	8425427	8433293	ENSMZEG00005006362	-		protein_coding		ENSMZET00005008673	mRNA
CM009183.2	4	8438399	8455400	ENSMZEG00005006378	-	sp100.1-201	protein_coding	nuclear body protein SP140 [Source:NCBI gene%3BAcc:101479467]	ENSMZET00005008685	mRNA
CM009183.2	4	8438399	8455400	ENSMZEG00005006378	-	sp100.1-201	protein_coding	nuclear body protein SP140 [Source:NCBI gene%3BAcc:101479467]	ENSMZET00005008685	mRNA
CM009183.2	4	13950375	13978582	ENSMZEG00005012667	-		protein_coding		ENSMZET00005017401	mRNA
CM009183.2	4	13950375	13978582	ENSMZEG00005012667	-		protein_coding		ENSMZET00005017401	mRNA
CM009183.2	4	13950375	13978582	ENSMZEG00005012667	-		protein_coding		ENSMZET00005017401	mRNA
CM009183.2	4	13952161	13956460	ENSMZEG00005012667	-		protein_coding		ENSMZET00005017407	mRNA
CM009183.2	4	13952161	13956460	ENSMZEG00005012667	-		protein_coding		ENSMZET00005017407	mRNA
CM009183.2	4	13952161	13956460	ENSMZEG00005012667	-		protein_coding		ENSMZET00005017407	mRNA
CM009183.2	4	13977838	13986719	ENSMZEG00005012699	-		protein_coding		ENSMZET00005017445	mRNA
CM009183.2	4	13977838	13986719	ENSMZEG00005012699	-		protein_coding		ENSMZET00005017445	mRNA
CM009183.2	4	13977838	13986719	ENSMZEG00005012699	-		protein_coding		ENSMZET00005017445	mRNA
CM009183.2	4	13978941	13986776	ENSMZEG00005012699	-		protein_coding		ENSMZET00005017480	mRNA
CM009183.2	4	13978941	13986776	ENSMZEG00005012699	-		protein_coding		ENSMZET00005017480	mRNA
CM009183.2	4	13978941	13986776	ENSMZEG00005012699	-		protein_coding		ENSMZET00005017480	mRNA
CM009183.2	4	13979945	13986719	ENSMZEG00005012699	-		protein_coding		ENSMZET00005017515	mRNA
CM009183.2	4	13979945	13986719	ENSMZEG00005012699	-		protein_coding		ENSMZET00005017515	mRNA
CM009183.2	4	13979945	13986719	ENSMZEG00005012699	-		protein_coding		ENSMZET00005017515	mRNA
CM009183.2	4	13982937	13987867	ENSMZEG00005012699	-		protein_coding		ENSMZET00005017543	mRNA
CM009183.2	4	13982937	14010985	ENSMZEG00005012699	-		protein_coding		ENSMZET00005017526	mRNA
CM009183.2	4	13982937	13987867	ENSMZEG00005012699	-		protein_coding		ENSMZET00005017543	mRNA
CM009183.2	4	13982937	14010985	ENSMZEG00005012699	-		protein_coding		ENSMZET00005017526	mRNA
CM009183.2	4	13982937	13987867	ENSMZEG00005012699	-		protein_coding		ENSMZET00005017543	mRNA
CM009183.2	4	13982937	14010985	ENSMZEG00005012699	-		protein_coding		ENSMZET00005017526	mRNA
CM009183.2	4	13983882	13986719	ENSMZEG00005012699	-		protein_coding		ENSMZET00005017596	mRNA
CM009183.2	4	13983882	13989966	ENSMZEG00005012699	-		protein_coding		ENSMZET00005017585	mRNA
CM009183.2	4	13983882	13990265	ENSMZEG00005012699	-		protein_coding		ENSMZET00005017572	mRNA
CM009183.2	4	13983882	13986719	ENSMZEG00005012699	-		protein_coding		ENSMZET00005017596	mRNA
CM009183.2	4	13983882	13989966	ENSMZEG00005012699	-		protein_coding		ENSMZET00005017585	mRNA
CM009183.2	4	13983882	13990265	ENSMZEG00005012699	-		protein_coding		ENSMZET00005017572	mRNA
CM009183.2	4	13983882	13986719	ENSMZEG00005012699	-		protein_coding		ENSMZET00005017596	mRNA
CM009183.2	4	13983882	13989966	ENSMZEG00005012699	-		protein_coding		ENSMZET00005017585	mRNA
CM009183.2	4	13983882	13990265	ENSMZEG00005012699	-		protein_coding		ENSMZET00005017572	mRNA
CM009183.2	4	13987093	13987149	ENSMZEG00005012810	-		IG_J_gene		ENSMZET00005017603	J_gene_segment
CM009183.2	4	13987093	13987149	ENSMZEG00005012810	-		IG_J_gene		ENSMZET00005017603	J_gene_segment
CM009183.2	4	13987093	13987149	ENSMZEG00005012810	-		IG_J_gene		ENSMZET00005017603	J_gene_segment
CM009183.2	4	13988025	13988090	ENSMZEG00005012818	-		IG_J_gene		ENSMZET00005017611	J_gene_segment
CM009183.2	4	13988025	13988090	ENSMZEG00005012818	-		IG_J_gene		ENSMZET00005017611	J_gene_segment
CM009183.2	4	13988025	13988090	ENSMZEG00005012818	-		IG_J_gene		ENSMZET00005017611	J_gene_segment
CM009183.2	4	13989511	13989567	ENSMZEG00005012823	-		IG_J_gene		ENSMZET00005017616	J_gene_segment
CM009183.2	4	13989511	13989567	ENSMZEG00005012823	-		IG_J_gene		ENSMZET00005017616	J_gene_segment
CM009183.2	4	13989511	13989567	ENSMZEG00005012823	-		IG_J_gene		ENSMZET00005017616	J_gene_segment
CM009183.2	4	14015062	14016855	ENSMZEG00005012828	-		protein_coding		ENSMZET00005017624	mRNA
CM009183.2	4	14015062	14016855	ENSMZEG00005012828	-		protein_coding		ENSMZET00005017624	mRNA
CM009183.2	4	14015062	14016855	ENSMZEG00005012828	-		protein_coding		ENSMZET00005017624	mRNA
CM009183.2	4	14018886	14018942	ENSMZEG00005012839	-		IG_J_gene		ENSMZET00005017633	J_gene_segment
CM009183.2	4	14018886	14018942	ENSMZEG00005012839	-		IG_J_gene		ENSMZET00005017633	J_gene_segment
CM009183.2	4	14018886	14018942	ENSMZEG00005012839	-		IG_J_gene		ENSMZET00005017633	J_gene_segment
CM009183.2	4	19123532	19138616	ENSMZEG00005014630	-		protein_coding	myosin heavy chain%2C fast skeletal muscle [Source:NCBI gene%3BAcc:101482437]	ENSMZET00005023055	mRNA
CM009183.2	4	19123532	19138616	ENSMZEG00005014630	-		protein_coding	myosin heavy chain%2C fast skeletal muscle [Source:NCBI gene%3BAcc:101482437]	ENSMZET00005023055	mRNA
CM009183.2	4	19123532	19138616	ENSMZEG00005014630	-		protein_coding	myosin heavy chain%2C fast skeletal muscle [Source:NCBI gene%3BAcc:101482437]	ENSMZET00005023055	mRNA
CM009183.2	4	19123891	19138616	ENSMZEG00005014630	-		protein_coding	myosin heavy chain%2C fast skeletal muscle [Source:NCBI gene%3BAcc:101482437]	ENSMZET00005025445	mRNA
CM009183.2	4	19123891	19138616	ENSMZEG00005014630	-		protein_coding	myosin heavy chain%2C fast skeletal muscle [Source:NCBI gene%3BAcc:101482437]	ENSMZET00005025445	mRNA
CM009183.2	4	19123891	19138616	ENSMZEG00005014630	-		protein_coding	myosin heavy chain%2C fast skeletal muscle [Source:NCBI gene%3BAcc:101482437]	ENSMZET00005025445	mRNA
CM009183.2	4	19128206	19138616	ENSMZEG00005014630	-		protein_coding	myosin heavy chain%2C fast skeletal muscle [Source:NCBI gene%3BAcc:101482437]	ENSMZET00005025453	mRNA
CM009183.2	4	19128206	19138616	ENSMZEG00005014630	-		protein_coding	myosin heavy chain%2C fast skeletal muscle [Source:NCBI gene%3BAcc:101482437]	ENSMZET00005025453	mRNA
CM009183.2	4	19128206	19138616	ENSMZEG00005014630	-		protein_coding	myosin heavy chain%2C fast skeletal muscle [Source:NCBI gene%3BAcc:101482437]	ENSMZET00005025453	mRNA
CM009183.2	4	19128368	19138616	ENSMZEG00005014630	-		protein_coding	myosin heavy chain%2C fast skeletal muscle [Source:NCBI gene%3BAcc:101482437]	ENSMZET00005025488	mRNA
CM009183.2	4	19128368	19138616	ENSMZEG00005014630	-		protein_coding	myosin heavy chain%2C fast skeletal muscle [Source:NCBI gene%3BAcc:101482437]	ENSMZET00005025490	mRNA
CM009183.2	4	19128368	19138616	ENSMZEG00005014630	-		protein_coding	myosin heavy chain%2C fast skeletal muscle [Source:NCBI gene%3BAcc:101482437]	ENSMZET00005025718	mRNA
CM009183.2	4	19128368	19141282	ENSMZEG00005014630	-		protein_coding	myosin heavy chain%2C fast skeletal muscle [Source:NCBI gene%3BAcc:101482437]	ENSMZET00005025487	mRNA
CM009183.2	4	19128368	19138616	ENSMZEG00005014630	-		protein_coding	myosin heavy chain%2C fast skeletal muscle [Source:NCBI gene%3BAcc:101482437]	ENSMZET00005025488	mRNA
CM009183.2	4	19128368	19138616	ENSMZEG00005014630	-		protein_coding	myosin heavy chain%2C fast skeletal muscle [Source:NCBI gene%3BAcc:101482437]	ENSMZET00005025490	mRNA
CM009183.2	4	19128368	19138616	ENSMZEG00005014630	-		protein_coding	myosin heavy chain%2C fast skeletal muscle [Source:NCBI gene%3BAcc:101482437]	ENSMZET00005025718	mRNA
CM009183.2	4	19128368	19141282	ENSMZEG00005014630	-		protein_coding	myosin heavy chain%2C fast skeletal muscle [Source:NCBI gene%3BAcc:101482437]	ENSMZET00005025487	mRNA
CM009183.2	4	19128368	19138616	ENSMZEG00005014630	-		protein_coding	myosin heavy chain%2C fast skeletal muscle [Source:NCBI gene%3BAcc:101482437]	ENSMZET00005025488	mRNA
CM009183.2	4	19128368	19138616	ENSMZEG00005014630	-		protein_coding	myosin heavy chain%2C fast skeletal muscle [Source:NCBI gene%3BAcc:101482437]	ENSMZET00005025490	mRNA
CM009183.2	4	19128368	19138616	ENSMZEG00005014630	-		protein_coding	myosin heavy chain%2C fast skeletal muscle [Source:NCBI gene%3BAcc:101482437]	ENSMZET00005025718	mRNA
CM009183.2	4	19128368	19141282	ENSMZEG00005014630	-		protein_coding	myosin heavy chain%2C fast skeletal muscle [Source:NCBI gene%3BAcc:101482437]	ENSMZET00005025487	mRNA
CM009183.2	4	19128497	19129482	ENSMZEG00005018599	+	si:ch211-158m24.12-201	protein_coding	si:ch211-158m24.12 [Source:ZFIN%3BAcc:ZDB-GENE-110411-14]	ENSMZET00005025723	mRNA
CM009183.2	4	19128497	19129482	ENSMZEG00005018599	+	si:ch211-158m24.12-201	protein_coding	si:ch211-158m24.12 [Source:ZFIN%3BAcc:ZDB-GENE-110411-14]	ENSMZET00005025723	mRNA
CM009183.2	4	19128497	19129482	ENSMZEG00005018599	+	si:ch211-158m24.12-201	protein_coding	si:ch211-158m24.12 [Source:ZFIN%3BAcc:ZDB-GENE-110411-14]	ENSMZET00005025723	mRNA
CM009183.2	4	19143088	19153611	ENSMZEG00005018608	-		protein_coding	myosin heavy chain%2C fast skeletal muscle [Source:NCBI gene%3BAcc:101482231]	ENSMZET00005025743	mRNA
CM009183.2	4	19143088	19153611	ENSMZEG00005018608	-		protein_coding	myosin heavy chain%2C fast skeletal muscle [Source:NCBI gene%3BAcc:101482231]	ENSMZET00005025743	mRNA
CM009183.2	4	19143088	19153611	ENSMZEG00005018608	-		protein_coding	myosin heavy chain%2C fast skeletal muscle [Source:NCBI gene%3BAcc:101482231]	ENSMZET00005025743	mRNA
CM009183.2	4	19180615	19191038	ENSMZEG00005018623	-		protein_coding	myosin heavy chain%2C fast skeletal muscle [Source:NCBI gene%3BAcc:101481931]	ENSMZET00005025762	mRNA
CM009183.2	4	19180615	19191038	ENSMZEG00005018623	-		protein_coding	myosin heavy chain%2C fast skeletal muscle [Source:NCBI gene%3BAcc:101481931]	ENSMZET00005025762	mRNA
CM009183.2	4	19180615	19191038	ENSMZEG00005018623	-		protein_coding	myosin heavy chain%2C fast skeletal muscle [Source:NCBI gene%3BAcc:101481931]	ENSMZET00005025762	mRNA
CM009183.2	4	19193989	19201963	ENSMZEG00005018631	+	xab2-201	protein_coding	XPA binding protein 2 [Source:NCBI gene%3BAcc:101482524]	ENSMZET00005025774	mRNA
CM009183.2	4	19193989	19201963	ENSMZEG00005018631	+	xab2-201	protein_coding	XPA binding protein 2 [Source:NCBI gene%3BAcc:101482524]	ENSMZET00005025774	mRNA
CM009183.2	4	19193989	19201963	ENSMZEG00005018631	+	xab2-201	protein_coding	XPA binding protein 2 [Source:NCBI gene%3BAcc:101482524]	ENSMZET00005025774	mRNA
CM009183.2	4	19202662	19228171	ENSMZEG00005018643	+	camsap3-201	protein_coding	calmodulin regulated spectrin associated protein family member 3 [Source:NCBI gene%3BAcc:101482812]	ENSMZET00005025786	mRNA
CM009183.2	4	19202662	19228171	ENSMZEG00005018643	+	camsap3-202	protein_coding	calmodulin regulated spectrin associated protein family member 3 [Source:NCBI gene%3BAcc:101482812]	ENSMZET00005025793	mRNA
CM009184.2	5	4031511	4031632	ENSMZEG00005007516	+	5S_rRNA-201	rRNA	5S ribosomal RNA [Source:RFAM%3BAcc:RF00001]	ENSMZET00005010276	rRNA
CM009184.2	5	4859642	4886012	ENSMZEG00005007869	-	wnt4-201	protein_coding	Wnt family member 4 [Source:NCBI gene%3BAcc:101473265]	ENSMZET00005010807	mRNA
CM009184.2	5	8995393	9001150	ENSMZEG00005010995	+	rpn1-201	protein_coding	ribophorin I [Source:NCBI gene%3BAcc:101463603]	ENSMZET00005015101	mRNA
CM009184.2	5	9012435	9022521	ENSMZEG00005011012	+	gata2a-201	protein_coding	GATA-binding factor 2 [Source:NCBI gene%3BAcc:101487525]	ENSMZET00005015128	mRNA
CM009184.2	5	9014550	9023423	ENSMZEG00005011012	+	gata2a-202	protein_coding	GATA-binding factor 2 [Source:NCBI gene%3BAcc:101487525]	ENSMZET00005015133	mRNA
CM009184.2	5	9090272	9104184	ENSMZEG00005011066	-		protein_coding		ENSMZET00005015315	mRNA
CM009184.2	5	12960460	12984945	ENSMZEG00005026979	+	hdac7b-201	protein_coding	histone deacetylase 7 [Source:NCBI gene%3BAcc:101467054]	ENSMZET00005037429	mRNA
CM009184.2	5	12960460	12984945	ENSMZEG00005026979	+	hdac7b-202	protein_coding	histone deacetylase 7 [Source:NCBI gene%3BAcc:101467054]	ENSMZET00005037430	mRNA
CM009184.2	5	12960460	12984945	ENSMZEG00005026979	+	hdac7b-201	protein_coding	histone deacetylase 7 [Source:NCBI gene%3BAcc:101467054]	ENSMZET00005037429	mRNA
CM009184.2	5	12960460	12984945	ENSMZEG00005026979	+	hdac7b-202	protein_coding	histone deacetylase 7 [Source:NCBI gene%3BAcc:101467054]	ENSMZET00005037430	mRNA
CM009184.2	5	12988285	12992013	ENSMZEG00005026980	-		protein_coding		ENSMZET00005037431	mRNA
CM009184.2	5	12988285	12992013	ENSMZEG00005026980	-		protein_coding		ENSMZET00005037431	mRNA
CM009184.2	5	12998341	13003957	ENSMZEG00005026981	-	slc48a1b-201	protein_coding	heme transporter hrg1-B [Source:NCBI gene%3BAcc:101466104]	ENSMZET00005037432	mRNA
CM009184.2	5	12998341	13003957	ENSMZEG00005026981	-	slc48a1b-201	protein_coding	heme transporter hrg1-B [Source:NCBI gene%3BAcc:101466104]	ENSMZET00005037432	mRNA
CM009184.2	5	13029945	13038587	ENSMZEG00005026982	+	phf13-201	protein_coding	PHD finger protein 13 [Source:NCBI gene%3BAcc:101465523]	ENSMZET00005037433	mRNA
CM009184.2	5	13029945	13038587	ENSMZEG00005026982	+	phf13-201	protein_coding	PHD finger protein 13 [Source:NCBI gene%3BAcc:101465523]	ENSMZET00005037433	mRNA
CM009184.2	5	13038654	13046851	ENSMZEG00005026983	-	dnajc11b-201	protein_coding	dnaJ homolog subfamily C member 11 [Source:NCBI gene%3BAcc:101465241]	ENSMZET00005037434	mRNA
CM009184.2	5	13038654	13046851	ENSMZEG00005026983	-	dnajc11b-201	protein_coding	dnaJ homolog subfamily C member 11 [Source:NCBI gene%3BAcc:101465241]	ENSMZET00005037434	mRNA
CM009184.2	5	13041880	13046790	ENSMZEG00005026983	-	dnajc11b-202	protein_coding	dnaJ homolog subfamily C member 11 [Source:NCBI gene%3BAcc:101465241]	ENSMZET00005037435	mRNA
CM009184.2	5	13041880	13046790	ENSMZEG00005026983	-	dnajc11b-202	protein_coding	dnaJ homolog subfamily C member 11 [Source:NCBI gene%3BAcc:101465241]	ENSMZET00005037435	mRNA
CM009184.2	5	13053965	13062759	ENSMZEG00005026984	+	camta1-201	protein_coding	calmodulin binding transcription activator 1 [Source:ZFIN%3BAcc:ZDB-GENE-160114-49]	ENSMZET00005037436	mRNA
CM009184.2	5	13053965	13062759	ENSMZEG00005026984	+	camta1-201	protein_coding	calmodulin binding transcription activator 1 [Source:ZFIN%3BAcc:ZDB-GENE-160114-49]	ENSMZET00005037436	mRNA
CM009184.2	5	13703912	13722585	ENSMZEG00005000699	-	foxp4-202	protein_coding	forkhead box P4 [Source:NCBI gene%3BAcc:101474642]	ENSMZET00005000919	mRNA
CM009184.2	5	13703912	13757236	ENSMZEG00005000699	-	foxp4-201	protein_coding	forkhead box P4 [Source:NCBI gene%3BAcc:101474642]	ENSMZET00005000905	mRNA
CM009184.2	5	30954301	30968973	ENSMZEG00005005268	-	znfx1-201	protein_coding	zinc finger NFX1-type containing 1 [Source:NCBI gene%3BAcc:101485048]	ENSMZET00005007144	mRNA
CM009184.2	5	30969501	30974532	ENSMZEG00005005292	+	tbc1d20-201	protein_coding	TBC1 domain family member 20 [Source:NCBI gene%3BAcc:101485617]	ENSMZET00005007192	mRNA
CM009184.2	5	30973863	30984307	ENSMZEG00005005317	-	rbck1-201	protein_coding	RANBP2-type and C3HC4-type zinc finger containing 1 [Source:NCBI gene%3BAcc:101485343]	ENSMZET00005007205	mRNA
CM009184.2	5	30984961	31032678	ENSMZEG00005005332	+	necab3-201	protein_coding	N-terminal EF-hand calcium-binding protein 1 [Source:NCBI gene%3BAcc:101485886]	ENSMZET00005007235	mRNA
CM009184.2	5	31039947	31076614	ENSMZEG00005005384	-	cbfa2t2-201	protein_coding	CBFA2/RUNX1 partner transcriptional co-repressor 2 [Source:NCBI gene%3BAcc:101486194]	ENSMZET00005007312	mRNA
CM009184.2	5	31041544	31053682	ENSMZEG00005005384	-	cbfa2t2-203	protein_coding	CBFA2/RUNX1 partner transcriptional co-repressor 2 [Source:NCBI gene%3BAcc:101486194]	ENSMZET00005007346	mRNA
CM009184.2	5	31041544	31061485	ENSMZEG00005005384	-	cbfa2t2-202	protein_coding	CBFA2/RUNX1 partner transcriptional co-repressor 2 [Source:NCBI gene%3BAcc:101486194]	ENSMZET00005007337	mRNA
CM009184.2	5	35507600	35525378	ENSMZEG00005009031	+	uqcc1-201	protein_coding	ubiquinol-cytochrome-c reductase complex assembly factor 1 [Source:NCBI gene%3BAcc:101471699]	ENSMZET00005012462	mRNA
CM009184.2	5	35549996	35563666	ENSMZEG00005009063	+	fam83c-201	protein_coding	family with sequence similarity 83 member C [Source:NCBI gene%3BAcc:101472066]	ENSMZET00005012489	mRNA
CM009185.2	6	3442910	3445000	ENSMZEG00005014080	+	vasna-201	protein_coding	vasorin [Source:NCBI gene%3BAcc:101486086]	ENSMZET00005019371	mRNA
CM009185.2	6	3533848	3539748	ENSMZEG00005014087	-	dnaja3b-201	protein_coding	dnaJ homolog subfamily A member 3%2C mitochondrial [Source:NCBI gene%3BAcc:101486573]	ENSMZET00005019385	mRNA
CM009185.2	6	7285346	7304065	ENSMZEG00005000107	-	si:dkey-9i23.8-201	protein_coding	si:dkey-9i23.8 [Source:ZFIN%3BAcc:ZDB-GENE-090313-367]	ENSMZET00005000131	mRNA
CM009185.2	6	7334856	7356868	ENSMZEG00005000168	+		protein_coding	zinc finger protein 638 [Source:NCBI gene%3BAcc:101487872]	ENSMZET00005000157	mRNA
CM009185.2	6	7363379	7377475	ENSMZEG00005000193	+		protein_coding	nuclear factor 7%2C brain [Source:NCBI gene%3BAcc:101479929]	ENSMZET00005000267	mRNA
CM009185.2	6	7363385	7377475	ENSMZEG00005000193	+		protein_coding	nuclear factor 7%2C brain [Source:NCBI gene%3BAcc:101479929]	ENSMZET00005000292	mRNA
CM009185.2	6	16641932	16699354	ENSMZEG00005019704	-	npnta-201	protein_coding	nephronectin [Source:NCBI gene%3BAcc:101468474]	ENSMZET00005027260	mRNA
CM009185.2	6	16641932	16699354	ENSMZEG00005019704	-	npnta-202	protein_coding	nephronectin [Source:NCBI gene%3BAcc:101468474]	ENSMZET00005027265	mRNA
CM009185.2	6	16641932	16699354	ENSMZEG00005019704	-	npnta-203	protein_coding	nephronectin [Source:NCBI gene%3BAcc:101468474]	ENSMZET00005027268	mRNA
CM009185.2	6	16643526	16689716	ENSMZEG00005019704	-	npnta-204	protein_coding	nephronectin [Source:NCBI gene%3BAcc:101468474]	ENSMZET00005027275	mRNA
CM009185.2	6	16702272	16753184	ENSMZEG00005019714	-	gstcd-201	protein_coding	glutathione S-transferase C-terminal domain containing [Source:NCBI gene%3BAcc:101469823]	ENSMZET00005027281	mRNA
CM009185.2	6	16755312	16760081	ENSMZEG00005019718	+	ints12-201	protein_coding	integrator complex subunit 12 [Source:NCBI gene%3BAcc:101469362]	ENSMZET00005027288	mRNA
CM009185.2	6	16760887	16772178	ENSMZEG00005019722	-	arhgef38-201	protein_coding	Rho guanine nucleotide exchange factor 38 [Source:NCBI gene%3BAcc:101470102]	ENSMZET00005027295	mRNA
CM009185.2	6	22444393	22447242	ENSMZEG00005023871	+	fdx2-201	protein_coding	ferredoxin 2 [Source:NCBI gene%3BAcc:101472993]	ENSMZET00005033054	mRNA
CM009185.2	6	22447730	22455218	ENSMZEG00005023872	+		protein_coding	zinc finger GATA like protein 1 [Source:NCBI gene%3BAcc:101472511]	ENSMZET00005033055	mRNA
CM009185.2	6	22456539	22457668	ENSMZEG00005023873	+		protein_coding	forkhead box protein D1 [Source:NCBI gene%3BAcc:101472204]	ENSMZET00005033056	mRNA
CM009185.2	6	22456622	22462095	ENSMZEG00005023874	-		protein_coding		ENSMZET00005033057	mRNA
CM009185.2	6	22469767	22471454	ENSMZEG00005023875	-	NEU3-201	protein_coding	sialidase-3 [Source:NCBI gene%3BAcc:101463696]	ENSMZET00005033058	mRNA
CM009185.2	6	22476256	22478009	ENSMZEG00005023876	-	NEU3-201	protein_coding	sialidase-3-like [Source:NCBI gene%3BAcc:112435023]	ENSMZET00005033059	mRNA
CM009185.2	6	22485060	22488888	ENSMZEG00005023877	-		protein_coding		ENSMZET00005033062	mRNA
CM009185.2	6	28393584	28412384	ENSMZEG00005006338	-	si:dkey-76b14.2-201	protein_coding	DENN domain-containing protein 1C [Source:NCBI gene%3BAcc:101480720]	ENSMZET00005008640	mRNA
CM009185.2	6	28393584	28412384	ENSMZEG00005006338	-	si:dkey-76b14.2-202	protein_coding	DENN domain-containing protein 1C [Source:NCBI gene%3BAcc:101480720]	ENSMZET00005008659	mRNA
CM009185.2	6	28412985	28416643	ENSMZEG00005006371	-	zgc:65894-201	protein_coding	tubulin beta-4B chain [Source:NCBI gene%3BAcc:101480422]	ENSMZET00005008674	mRNA
CM009185.2	6	28438878	28446326	ENSMZEG00005006377	+		protein_coding		ENSMZET00005008697	mRNA
CM009185.2	6	28462516	28473660	ENSMZEG00005006388	-	gcgrb-201	protein_coding	glucagon receptor [Source:NCBI gene%3BAcc:101480131]	ENSMZET00005008735	mRNA
CM009185.2	6	28474332	28474396	ENSMZEG00005006414	-		miRNA		ENSMZET00005008753	miRNA
CM009185.2	6	29202025	29211094	ENSMZEG00005007530	-	dcaf15-201	protein_coding	DDB1 and CUL4 associated factor 15 [Source:NCBI gene%3BAcc:101467220]	ENSMZET00005010298	mRNA
CM009185.2	6	29208992	29218044	ENSMZEG00005007530	-	dcaf15-202	protein_coding	DDB1 and CUL4 associated factor 15 [Source:NCBI gene%3BAcc:101467220]	ENSMZET00005010359	mRNA
CM009185.2	6	29211433	29220574	ENSMZEG00005007530	-	dcaf15-203	protein_coding	DDB1 and CUL4 associated factor 15 [Source:NCBI gene%3BAcc:101467220]	ENSMZET00005010373	mRNA
CM009185.2	6	29226812	29236210	ENSMZEG00005007598	-		protein_coding	calcium-binding mitochondrial carrier protein SCaMC-1 [Source:NCBI gene%3BAcc:101466476]	ENSMZET00005010419	mRNA
CM009185.2	6	29238731	29246147	ENSMZEG00005007622	+	si:ch211-196h16.12-201	protein_coding	regulator of G-protein signaling 5-like [Source:NCBI gene%3BAcc:101466180]	ENSMZET00005010444	mRNA
CM009185.2	6	29244332	29246010	ENSMZEG00005007631	-	zgc:136864-201	protein_coding	linkage group 6 C19orf53 homolog [Source:NCBI gene%3BAcc:101465885]	ENSMZET00005010479	mRNA
CM009185.2	6	29253309	29263946	ENSMZEG00005007657	-	mri1-201	protein_coding	methylthioribose-1-phosphate isomerase 1 [Source:NCBI gene%3BAcc:101465585]	ENSMZET00005010500	mRNA
CM009185.2	6	29265666	29284796	ENSMZEG00005007673	-	CC2D1A-201	protein_coding	coiled-coil and C2 domain containing 1A [Source:NCBI gene%3BAcc:101475384]	ENSMZET00005010513	mRNA
CM009185.2	6	29294565	29295227	ENSMZEG00005007690	-	nanos3-201	protein_coding	nanos C2HC-type zinc finger 3 [Source:NCBI gene%3BAcc:101465020]	ENSMZET00005010541	mRNA
CM009185.2	6	29295585	29299872	ENSMZEG00005007701	-		protein_coding	afadin- and alpha-actinin-binding protein [Source:NCBI gene%3BAcc:101464534]	ENSMZET00005010557	mRNA
CM009185.2	6	32089361	32104902	ENSMZEG00005010762	-	sclt1-201	protein_coding	sodium channel and clathrin linker 1 [Source:NCBI gene%3BAcc:101468827]	ENSMZET00005014762	mRNA
CM009185.2	6	32089361	32104902	ENSMZEG00005010762	-	sclt1-202	protein_coding	sodium channel and clathrin linker 1 [Source:NCBI gene%3BAcc:101468827]	ENSMZET00005014776	mRNA
CM009185.2	6	32104745	32112233	ENSMZEG00005010784	+	C4orf33-201	protein_coding	linkage group 6 C4orf33 homolog [Source:NCBI gene%3BAcc:101469318]	ENSMZET00005014798	mRNA
CM009185.2	6	32105812	32112233	ENSMZEG00005010784	+	C4orf33-202	protein_coding	linkage group 6 C4orf33 homolog [Source:NCBI gene%3BAcc:101469318]	ENSMZET00005014803	mRNA
CM009185.2	6	36891762	36995171	ENSMZEG00005013059	-	SORCS3-201	protein_coding	VPS10 domain-containing receptor SorCS3 [Source:NCBI gene%3BAcc:101468732]	ENSMZET00005017944	mRNA
CM009186.2	7	5160285	5160701	ENSMZEG00005017422	-	phlda2-201	protein_coding	pleckstrin homology like domain family A member 2 [Source:NCBI gene%3BAcc:101467224]	ENSMZET00005024033	mRNA
CM009186.2	7	5168252	5181004	ENSMZEG00005017428	-	nap1l4a-201	protein_coding	nucleosome assembly protein 1-like 4 [Source:NCBI gene%3BAcc:101467519]	ENSMZET00005024041	mRNA
CM009186.2	7	5168252	5181004	ENSMZEG00005017428	-	nap1l4a-202	protein_coding	nucleosome assembly protein 1-like 4 [Source:NCBI gene%3BAcc:101467519]	ENSMZET00005024047	mRNA
CM009186.2	7	5198914	5204079	ENSMZEG00005017439	+	th-201	protein_coding	tyrosine hydroxylase [Source:NCBI gene%3BAcc:101468237]	ENSMZET00005024061	mRNA
CM009186.2	7	5206387	5215698	ENSMZEG00005017446	+	igf2b-201	protein_coding	insulin like growth factor 2 [Source:NCBI gene%3BAcc:101468736]	ENSMZET00005024066	mRNA
CM009186.2	7	18367545	18491418	ENSMZEG00005010135	+		protein_coding	potassium voltage-gated channel subfamily KQT member 1 [Source:NCBI gene%3BAcc:101467136]	ENSMZET00005013957	mRNA
CM009186.2	7	18367545	18491418	ENSMZEG00005010135	+		protein_coding	potassium voltage-gated channel subfamily KQT member 1 [Source:NCBI gene%3BAcc:101467136]	ENSMZET00005013957	mRNA
CM009186.2	7	24826096	24917390	ENSMZEG00005022669	-	agbl1-201	protein_coding	cytosolic carboxypeptidase 4 [Source:NCBI gene%3BAcc:101471584]	ENSMZET00005031377	mRNA
CM009186.2	7	24826096	24917390	ENSMZEG00005022669	-	agbl1-202	protein_coding	cytosolic carboxypeptidase 4 [Source:NCBI gene%3BAcc:101471584]	ENSMZET00005031384	mRNA
CM009186.2	7	24826096	24917390	ENSMZEG00005022669	-	agbl1-203	protein_coding	cytosolic carboxypeptidase 4 [Source:NCBI gene%3BAcc:101471584]	ENSMZET00005031391	mRNA
CM009186.2	7	24826096	24917390	ENSMZEG00005022669	-	agbl1-204	protein_coding	cytosolic carboxypeptidase 4 [Source:NCBI gene%3BAcc:101471584]	ENSMZET00005031400	mRNA
CM009186.2	7	24936061	24941471	ENSMZEG00005022685	+	ska1-201	protein_coding	spindle and kinetochore associated complex subunit 1 [Source:NCBI gene%3BAcc:101476636]	ENSMZET00005031409	mRNA
CM009186.2	7	24943468	24984221	ENSMZEG00005022692	+		protein_coding		ENSMZET00005031416	mRNA
CM009186.2	7	24943468	24984221	ENSMZEG00005022692	+		protein_coding		ENSMZET00005031420	mRNA
CM009186.2	7	30413066	30432282	ENSMZEG00005000933	-	lmo4a-201	protein_coding	LIM domain transcription factor LMO4.1 [Source:NCBI gene%3BAcc:101485387]	ENSMZET00005001174	mRNA
CM009186.2	7	30434369	30449503	ENSMZEG00005000954	+	lrsam1-201	protein_coding	leucine rich repeat and sterile alpha motif containing 1 [Source:NCBI gene%3BAcc:101485661]	ENSMZET00005001195	mRNA
CM009186.2	7	30449958	30458577	ENSMZEG00005000971	+	ndor1-201	protein_coding	NADPH dependent diflavin oxidoreductase 1 [Source:NCBI gene%3BAcc:101486441]	ENSMZET00005001262	mRNA
CM009186.2	7	30453315	30460730	ENSMZEG00005001015	-	ntmt1-201	protein_coding	N-terminal Xaa-Pro-Lys N-methyltransferase 1 [Source:NCBI gene%3BAcc:101485931]	ENSMZET00005001287	mRNA
CM009186.2	7	30514696	30515577	ENSMZEG00005001033	+	ier5l-201	protein_coding	immediate early response gene 5-like protein [Source:NCBI gene%3BAcc:101487399]	ENSMZET00005001311	mRNA
CM009186.2	7	31031446	31276218	ENSMZEG00005014060	+	TCF4-201	protein_coding	transcription factor 4 [Source:NCBI gene%3BAcc:101473449]	ENSMZET00005019353	mRNA
CM009186.2	7	32455717	32476707	ENSMZEG00005014516	+	pip5k1ba-201	protein_coding	phosphatidylinositol 4-phosphate 5-kinase type-1 beta [Source:NCBI gene%3BAcc:101485932]	ENSMZET00005019962	mRNA
CM009186.2	7	32459060	32476707	ENSMZEG00005014516	+	pip5k1ba-202	protein_coding	phosphatidylinositol 4-phosphate 5-kinase type-1 beta [Source:NCBI gene%3BAcc:101485932]	ENSMZET00005019969	mRNA
CM009186.2	7	32481256	32527247	ENSMZEG00005014544	+	tjp2a-201	protein_coding	tight junction protein 2 [Source:NCBI gene%3BAcc:101484906]	ENSMZET00005020002	mRNA
CM009186.2	7	32497915	32527247	ENSMZEG00005014544	+	tjp2a-202	protein_coding	tight junction protein 2 [Source:NCBI gene%3BAcc:101484906]	ENSMZET00005020017	mRNA
CM009186.2	7	32523113	32546781	ENSMZEG00005014578	-	apba1b-201	protein_coding	amyloid-beta A4 precursor protein-binding family A member 1 [Source:NCBI gene%3BAcc:101484620]	ENSMZET00005020051	mRNA
CM009186.2	7	32569996	32601708	ENSMZEG00005014591	+	mamdc2a-201	protein_coding	MAM domain containing 2 [Source:NCBI gene%3BAcc:101484352]	ENSMZET00005020065	mRNA
CM009186.2	7	36263295	36291719	ENSMZEG00005016242	-	MUSK-201	protein_coding	muscle associated receptor tyrosine kinase [Source:NCBI gene%3BAcc:101472176]	ENSMZET00005022351	mRNA
CM009186.2	7	36295775	36308729	ENSMZEG00005016261	+	rassf6-201	protein_coding	ras association domain-containing protein 6 [Source:NCBI gene%3BAcc:101486051]	ENSMZET00005022374	mRNA
CM009186.2	7	36295775	36308729	ENSMZEG00005016261	+	rassf6-202	protein_coding	ras association domain-containing protein 6 [Source:NCBI gene%3BAcc:101486051]	ENSMZET00005022379	mRNA
CM009186.2	7	36301100	36308729	ENSMZEG00005016261	+	rassf6-203	protein_coding	ras association domain-containing protein 6 [Source:NCBI gene%3BAcc:101486051]	ENSMZET00005022382	mRNA
CM009186.2	7	36308825	36318344	ENSMZEG00005016271	-	si:busm1-57f23.1-201	protein_coding	si:busm1-57f23.1 [Source:ZFIN%3BAcc:ZDB-GENE-030616-512]	ENSMZET00005022385	mRNA
CM009186.2	7	36322174	36373324	ENSMZEG00005016276	+		protein_coding	interleukin-11 receptor subunit alpha [Source:NCBI gene%3BAcc:101484719]	ENSMZET00005022395	mRNA
CM009186.2	7	36350147	36373324	ENSMZEG00005016276	+		protein_coding	interleukin-11 receptor subunit alpha [Source:NCBI gene%3BAcc:101484719]	ENSMZET00005022401	mRNA
CM009186.2	7	36360602	36368798	ENSMZEG00005016276	+		protein_coding	interleukin-11 receptor subunit alpha [Source:NCBI gene%3BAcc:101484719]	ENSMZET00005022419	mRNA
CM009186.2	7	36374951	36383891	ENSMZEG00005016290	-	tmem267-201	protein_coding	transmembrane protein 267 [Source:NCBI gene%3BAcc:101484435]	ENSMZET00005022428	mRNA
CM009186.2	7	62178430	62183287	ENSMZEG00005016003	+	urahb-201	protein_coding	5-hydroxyisourate hydrolase [Source:NCBI gene%3BAcc:101485783]	ENSMZET00005022017	mRNA
CM009186.2	7	62180267	62183287	ENSMZEG00005016003	+	urahb-202	protein_coding	5-hydroxyisourate hydrolase [Source:NCBI gene%3BAcc:101485783]	ENSMZET00005022021	mRNA
CM009186.2	7	62186311	62196949	ENSMZEG00005016011	+	si:ch1073-174d20.2-201	protein_coding	AFG3-like protein 1 [Source:NCBI gene%3BAcc:101486464]	ENSMZET00005022029	mRNA
CM009186.2	7	62199821	62267336	ENSMZEG00005016019	-	CACNA2D4-201	protein_coding	calcium voltage-gated channel auxiliary subunit alpha2delta 4 [Source:HGNC Symbol%3BAcc:HGNC:20202]	ENSMZET00005022049	mRNA
CM009186.2	7	62233580	62244181	ENSMZEG00005016031	+	LRTM2-201	protein_coding	leucine-rich repeat and transmembrane domain-containing protein 2 [Source:NCBI gene%3BAcc:101486745]	ENSMZET00005022054	mRNA
CM009187.2	8	12501549	12507632	ENSMZEG00005015612	+	nmt1b-201	protein_coding	glycylpeptide N-tetradecanoyltransferase 2-like [Source:NCBI gene%3BAcc:101481506]	ENSMZET00005021491	mRNA
CM009187.2	8	12510148	12566267	ENSMZEG00005015620	+	svild-201	protein_coding	supervillin [Source:NCBI gene%3BAcc:101481800]	ENSMZET00005021509	mRNA
CM009187.2	8	12510148	12566267	ENSMZEG00005015620	+	svild-201	protein_coding	supervillin [Source:NCBI gene%3BAcc:101481800]	ENSMZET00005021509	mRNA
CM009187.2	8	12628855	12633697	ENSMZEG00005015647	-		protein_coding		ENSMZET00005021534	mRNA
CM009187.2	8	12634068	12652816	ENSMZEG00005015653	-		protein_coding	G protein-activated inward rectifier potassium channel 1 [Source:NCBI gene%3BAcc:101482489]	ENSMZET00005021541	mRNA
CM009187.2	8	20280366	20406996	ENSMZEG00005007763	-	MYO1D-201	protein_coding	myosin ID [Source:NCBI gene%3BAcc:101471780]	ENSMZET00005010672	mRNA
CM009187.2	8	20284981	20406458	ENSMZEG00005007763	-	MYO1D-202	protein_coding	myosin ID [Source:NCBI gene%3BAcc:101471780]	ENSMZET00005010728	mRNA
CM009187.2	8	20408974	20410411	ENSMZEG00005007822	-	si:ch73-180n10.1-201	protein_coding	si:ch73-180n10.1 [Source:ZFIN%3BAcc:ZDB-GENE-130603-83]	ENSMZET00005010742	mRNA
CM009187.2	8	20417819	20427612	ENSMZEG00005007834	-	pdk2a-201	protein_coding	pyruvate dehydrogenase (acetyl-transferring) kinase isozyme 2%2C mitochondrial [Source:NCBI gene%3BAcc:101472257]	ENSMZET00005010778	mRNA
CM009187.2	8	20438603	20504415	ENSMZEG00005007868	+	tbkbp1-201	protein_coding	TBK1 binding protein 1 [Source:NCBI gene%3BAcc:101472783]	ENSMZET00005010815	mRNA
CM009187.2	8	20472762	20504415	ENSMZEG00005007868	+	tbkbp1-202	protein_coding	TBK1 binding protein 1 [Source:NCBI gene%3BAcc:101472783]	ENSMZET00005010833	mRNA
CM009187.2	8	22239537	22240466	ENSMZEG00005009586	+	kcnj16-201	protein_coding	inward rectifier potassium channel 16 [Source:NCBI gene%3BAcc:101478160]	ENSMZET00005013204	mRNA
CM009187.2	8	22239537	22240466	ENSMZEG00005009586	+	kcnj16-201	protein_coding	inward rectifier potassium channel 16 [Source:NCBI gene%3BAcc:101478160]	ENSMZET00005013204	mRNA
CM009187.2	8	22239537	22240466	ENSMZEG00005009586	+	kcnj16-201	protein_coding	inward rectifier potassium channel 16 [Source:NCBI gene%3BAcc:101478160]	ENSMZET00005013204	mRNA
CM009187.2	8	22239537	22240466	ENSMZEG00005009586	+	kcnj16-201	protein_coding	inward rectifier potassium channel 16 [Source:NCBI gene%3BAcc:101478160]	ENSMZET00005013204	mRNA
CM009187.2	8	22239537	22240466	ENSMZEG00005009586	+	kcnj16-201	protein_coding	inward rectifier potassium channel 16 [Source:NCBI gene%3BAcc:101478160]	ENSMZET00005013204	mRNA
CM009187.2	8	22239537	22240466	ENSMZEG00005009586	+	kcnj16-201	protein_coding	inward rectifier potassium channel 16 [Source:NCBI gene%3BAcc:101478160]	ENSMZET00005013204	mRNA
CM009187.2	8	22239537	22240466	ENSMZEG00005009586	+	kcnj16-201	protein_coding	inward rectifier potassium channel 16 [Source:NCBI gene%3BAcc:101478160]	ENSMZET00005013204	mRNA
CM009187.2	8	22251076	22252353	ENSMZEG00005009589	+	kcnj2a-201	protein_coding	potassium inwardly rectifying channel subfamily J member 2 [Source:NCBI gene%3BAcc:101478444]	ENSMZET00005013212	mRNA
CM009187.2	8	22251076	22252353	ENSMZEG00005009589	+	kcnj2a-201	protein_coding	potassium inwardly rectifying channel subfamily J member 2 [Source:NCBI gene%3BAcc:101478444]	ENSMZET00005013212	mRNA
CM009187.2	8	22251076	22252353	ENSMZEG00005009589	+	kcnj2a-201	protein_coding	potassium inwardly rectifying channel subfamily J member 2 [Source:NCBI gene%3BAcc:101478444]	ENSMZET00005013212	mRNA
CM009187.2	8	22251076	22252353	ENSMZEG00005009589	+	kcnj2a-201	protein_coding	potassium inwardly rectifying channel subfamily J member 2 [Source:NCBI gene%3BAcc:101478444]	ENSMZET00005013212	mRNA
CM009189.2	10	4033494	4065378	ENSMZEG00005023477	+		protein_coding	CD166 antigen homolog [Source:NCBI gene%3BAcc:101485067]	ENSMZET00005032510	mRNA
CM009189.2	10	4094891	4094939	ENSMZET00005032513	+		miRNA		ENSMZET00005032513	miRNA
CM009189.2	10	4124280	4294264	ENSMZEG00005023485	-	cblb-201	protein_coding	Cbl proto-oncogene B [Source:NCBI gene%3BAcc:101484242]	ENSMZET00005032519	mRNA
CM009189.2	10	4124280	4294264	ENSMZEG00005023485	-	cblb-202	protein_coding	Cbl proto-oncogene B [Source:NCBI gene%3BAcc:101484242]	ENSMZET00005032524	mRNA
CM009189.2	10	4124280	4294264	ENSMZEG00005023485	-	cblb-203	protein_coding	Cbl proto-oncogene B [Source:NCBI gene%3BAcc:101484242]	ENSMZET00005032528	mRNA
CM009189.2	10	18742631	18747113	ENSMZEG00005001114	+	rce1b-201	protein_coding	CAAX prenyl protease 2 [Source:NCBI gene%3BAcc:101469070]	ENSMZET00005001409	mRNA
CM009189.2	10	18753454	18757631	ENSMZEG00005001121	+		protein_coding	endosialin [Source:NCBI gene%3BAcc:101469369]	ENSMZET00005001413	mRNA
CM009189.2	10	18757796	18769711	ENSMZEG00005001130	+	dpp3-201	protein_coding	dipeptidyl peptidase 3 [Source:NCBI gene%3BAcc:101469827]	ENSMZET00005001478	mRNA
CM009189.2	10	18761024	18768542	ENSMZEG00005001130	+	dpp3-202	protein_coding	dipeptidyl peptidase 3 [Source:NCBI gene%3BAcc:101469827]	ENSMZET00005001497	mRNA
CM009189.2	10	18770591	18774235	ENSMZEG00005001186	-		protein_coding	ras and Rab interactor 1 [Source:NCBI gene%3BAcc:101470992]	ENSMZET00005001523	mRNA
CM009189.2	10	18774521	18780505	ENSMZEG00005001201	+	rbm14a-202	protein_coding	RNA-binding protein 4 [Source:NCBI gene%3BAcc:101470108]	ENSMZET00005001536	mRNA
CM009189.2	10	18774521	18783684	ENSMZEG00005001201	+	rbm14a-201	protein_coding	RNA-binding protein 4 [Source:NCBI gene%3BAcc:101470108]	ENSMZET00005001529	mRNA
CM009189.2	10	18789865	18813753	ENSMZEG00005001219	-	si:ch211-200p22.4-201	protein_coding	phosphatidylinositol-binding clathrin assembly protein [Source:NCBI gene%3BAcc:101471849]	ENSMZET00005001571	mRNA
CM009189.2	10	18789865	18813753	ENSMZEG00005001219	-	si:ch211-200p22.4-202	protein_coding	phosphatidylinositol-binding clathrin assembly protein [Source:NCBI gene%3BAcc:101471849]	ENSMZET00005001587	mRNA
CM009189.2	10	18789865	18813753	ENSMZEG00005001219	-	si:ch211-200p22.4-203	protein_coding	phosphatidylinositol-binding clathrin assembly protein [Source:NCBI gene%3BAcc:101471849]	ENSMZET00005001597	mRNA
CM009189.2	10	18817694	18823480	ENSMZEG00005001267	-	rab38c-201	protein_coding	ras-related protein Rab-38 [Source:NCBI gene%3BAcc:101471556]	ENSMZET00005002187	mRNA
CM009189.2	10	18818591	18825029	ENSMZEG00005001267	-	rab38c-203	protein_coding	ras-related protein Rab-38 [Source:NCBI gene%3BAcc:101471556]	ENSMZET00005002783	mRNA
CM009189.2	10	18818591	18825086	ENSMZEG00005001267	-	rab38c-202	protein_coding	ras-related protein Rab-38 [Source:NCBI gene%3BAcc:101471556]	ENSMZET00005002346	mRNA
CM009189.2	10	18823247	18829859	ENSMZEG00005002185	+	RAB39B-201	protein_coding	ras-related protein Rab-39B [Source:NCBI gene%3BAcc:101471269]	ENSMZET00005002903	mRNA
CM009189.2	10	18834735	18848719	ENSMZEG00005002192	-	slc7a3a-201	protein_coding	cationic amino acid transporter 3 [Source:NCBI gene%3BAcc:101472120]	ENSMZET00005002959	mRNA
CM009190.2	11	5034741	5300697	ENSMZEG00005025428	-	VPS13B-203	protein_coding	vacuolar protein sorting 13 homolog B [Source:NCBI gene%3BAcc:101479265]	ENSMZET00005035229	mRNA
CM009190.2	11	5034741	5334144	ENSMZEG00005025428	-	VPS13B-201	protein_coding	vacuolar protein sorting 13 homolog B [Source:NCBI gene%3BAcc:101479265]	ENSMZET00005035219	mRNA
CM009190.2	11	5034741	5334144	ENSMZEG00005025428	-	VPS13B-202	protein_coding	vacuolar protein sorting 13 homolog B [Source:NCBI gene%3BAcc:101479265]	ENSMZET00005035222	mRNA
CM009190.2	11	5034741	5300697	ENSMZEG00005025428	-	VPS13B-203	protein_coding	vacuolar protein sorting 13 homolog B [Source:NCBI gene%3BAcc:101479265]	ENSMZET00005035229	mRNA
CM009190.2	11	5034741	5334144	ENSMZEG00005025428	-	VPS13B-201	protein_coding	vacuolar protein sorting 13 homolog B [Source:NCBI gene%3BAcc:101479265]	ENSMZET00005035219	mRNA
CM009190.2	11	5034741	5334144	ENSMZEG00005025428	-	VPS13B-202	protein_coding	vacuolar protein sorting 13 homolog B [Source:NCBI gene%3BAcc:101479265]	ENSMZET00005035222	mRNA
CM009190.2	11	5036052	5332944	ENSMZEG00005025428	-	VPS13B-204	protein_coding	vacuolar protein sorting 13 homolog B [Source:NCBI gene%3BAcc:101479265]	ENSMZET00005035231	mRNA
CM009190.2	11	5036052	5332944	ENSMZEG00005025428	-	VPS13B-204	protein_coding	vacuolar protein sorting 13 homolog B [Source:NCBI gene%3BAcc:101479265]	ENSMZET00005035231	mRNA
CM009190.2	11	22431724	22439180	ENSMZEG00005007552	-	ethe1-201	protein_coding	persulfide dioxygenase ETHE1%2C mitochondrial-like [Source:NCBI gene%3BAcc:101473515]	ENSMZET00005010338	mRNA
CM009190.2	11	22435218	22439716	ENSMZEG00005007552	-	ethe1-202	protein_coding	persulfide dioxygenase ETHE1%2C mitochondrial-like [Source:NCBI gene%3BAcc:101473515]	ENSMZET00005010345	mRNA
CM009190.2	11	22454005	22461583	ENSMZEG00005007578	-	drd2l-201	protein_coding	D(2) dopamine receptor A-like [Source:NCBI gene%3BAcc:101472921]	ENSMZET00005010376	mRNA
CM009190.2	11	22480296	22501249	ENSMZEG00005007596	-	xrcc1-201	protein_coding	X-ray repair cross complementing 1 [Source:NCBI gene%3BAcc:101472637]	ENSMZET00005010394	mRNA
CM009190.2	11	22501393	22506867	ENSMZEG00005007606	-		protein_coding	myelin-associated glycoprotein [Source:NCBI gene%3BAcc:101472331]	ENSMZET00005010411	mRNA
CM009190.2	11	22510361	22513050	ENSMZEG00005007618	+		protein_coding		ENSMZET00005010440	mRNA
CM009190.2	11	22521549	22524850	ENSMZEG00005007627	+		protein_coding		ENSMZET00005010454	mRNA
CM009190.2	11	25262332	25265109	ENSMZEG00005009474	+		protein_coding		ENSMZET00005013049	mRNA
CM009190.2	11	25271572	25274335	ENSMZEG00005009481	+		protein_coding		ENSMZET00005013059	mRNA
CM009190.2	11	25294908	25296476	ENSMZEG00005009491	+		protein_coding	CD209 antigen-like protein E [Source:NCBI gene%3BAcc:101480321]	ENSMZET00005013077	mRNA
CM009190.2	11	25312046	25313679	ENSMZEG00005009521	+		protein_coding	CD209 antigen-like protein A [Source:NCBI gene%3BAcc:101480603]	ENSMZET00005013128	mRNA
CM009190.2	11	25320908	25325610	ENSMZEG00005009534	+		protein_coding		ENSMZET00005013144	mRNA
CM009190.2	11	25327678	25328854	ENSMZEG00005009544	+		protein_coding		ENSMZET00005013166	mRNA
CM009190.2	11	25337026	25352983	ENSMZEG00005009562	+	capn7-201	protein_coding	calpain 7 [Source:NCBI gene%3BAcc:101479560]	ENSMZET00005013215	mRNA
CM009190.2	11	25355502	25386877	ENSMZEG00005009661	-	sh3bp5b-201	protein_coding	SH3 domain binding protein 5 [Source:NCBI gene%3BAcc:101481084]	ENSMZET00005013331	mRNA
CM009190.2	11	31955339	32013423	ENSMZEG00005017469	+	pear1-201	protein_coding	platelet endothelial aggregation receptor 1 [Source:NCBI gene%3BAcc:101467182]	ENSMZET00005024111	mRNA
CM009190.2	11	31979742	32013423	ENSMZEG00005017469	+	pear1-202	protein_coding	platelet endothelial aggregation receptor 1 [Source:NCBI gene%3BAcc:101467182]	ENSMZET00005024122	mRNA
CM009190.2	11	32017974	32050468	ENSMZEG00005017491	-	lmna-202	protein_coding	lamin A/C [Source:NCBI gene%3BAcc:101466330]	ENSMZET00005024139	mRNA
CM009190.2	11	32017974	32055736	ENSMZEG00005017491	-	lmna-201	protein_coding	lamin A/C [Source:NCBI gene%3BAcc:101466330]	ENSMZET00005024133	mRNA
CM009190.2	11	32019732	32047950	ENSMZEG00005017491	-	lmna-203	protein_coding	lamin A/C [Source:NCBI gene%3BAcc:101466330]	ENSMZET00005024150	mRNA
CM009190.2	11	32063153	32068049	ENSMZEG00005017507	+		protein_coding	mex-3 RNA binding family member A [Source:NCBI gene%3BAcc:101466035]	ENSMZET00005024155	mRNA
CM009190.2	11	32077756	32089383	ENSMZEG00005017514	-	rab11al-202	protein_coding	ras-related protein Rab-11A [Source:NCBI gene%3BAcc:101465743]	ENSMZET00005024166	mRNA
CM009190.2	11	32077756	32090554	ENSMZEG00005017514	-	rab11al-201	protein_coding	ras-related protein Rab-11A [Source:NCBI gene%3BAcc:101465743]	ENSMZET00005024165	mRNA
CM009190.2	11	32093993	32106463	ENSMZEG00005017522	-	rab25b-201	protein_coding	ras-related protein Rab-25 [Source:NCBI gene%3BAcc:101465260]	ENSMZET00005024174	mRNA
CM009190.2	11	32094609	32101589	ENSMZEG00005017522	-	rab25b-202	protein_coding	ras-related protein Rab-25 [Source:NCBI gene%3BAcc:101465260]	ENSMZET00005024177	mRNA
CM009191.2	12	6228626	6257316	ENSMZEG00005003487	-		protein_coding	dual specificity testis-specific protein kinase 1 [Source:NCBI gene%3BAcc:101468259]	ENSMZET00005004691	mRNA
CM009191.2	12	6228626	6257316	ENSMZEG00005003487	-		protein_coding	dual specificity testis-specific protein kinase 1 [Source:NCBI gene%3BAcc:101468259]	ENSMZET00005004691	mRNA
CM009191.2	12	6228626	6257316	ENSMZEG00005003487	-		protein_coding	dual specificity testis-specific protein kinase 1 [Source:NCBI gene%3BAcc:101468259]	ENSMZET00005004691	mRNA
CM009191.2	12	6262875	6263834	ENSMZEG00005003513	-		protein_coding	beta-1%2C3-galactosyltransferase 1 [Source:NCBI gene%3BAcc:101468918]	ENSMZET00005004704	mRNA
CM009191.2	12	6262875	6263834	ENSMZEG00005003513	-		protein_coding	beta-1%2C3-galactosyltransferase 1 [Source:NCBI gene%3BAcc:101468918]	ENSMZET00005004704	mRNA
CM009191.2	12	6262875	6263834	ENSMZEG00005003513	-		protein_coding	beta-1%2C3-galactosyltransferase 1 [Source:NCBI gene%3BAcc:101468918]	ENSMZET00005004704	mRNA
CM009191.2	12	6292734	6300930	ENSMZEG00005003518	-	CARD9-201	protein_coding	caspase recruitment domain-containing protein 9 [Source:NCBI gene%3BAcc:101469430]	ENSMZET00005004717	mRNA
CM009191.2	12	6292734	6300930	ENSMZEG00005003518	-	CARD9-201	protein_coding	caspase recruitment domain-containing protein 9 [Source:NCBI gene%3BAcc:101469430]	ENSMZET00005004717	mRNA
CM009191.2	12	6292734	6300930	ENSMZEG00005003518	-	CARD9-201	protein_coding	caspase recruitment domain-containing protein 9 [Source:NCBI gene%3BAcc:101469430]	ENSMZET00005004717	mRNA
CM009191.2	12	6301036	6317841	ENSMZEG00005003547	-		protein_coding	small nuclear RNA activating complex polypeptide 4 [Source:NCBI gene%3BAcc:101472192]	ENSMZET00005004934	mRNA
CM009191.2	12	6301036	6317841	ENSMZEG00005003547	-		protein_coding	small nuclear RNA activating complex polypeptide 4 [Source:NCBI gene%3BAcc:101472192]	ENSMZET00005004934	mRNA
CM009191.2	12	6301036	6317841	ENSMZEG00005003547	-		protein_coding	small nuclear RNA activating complex polypeptide 4 [Source:NCBI gene%3BAcc:101472192]	ENSMZET00005004934	mRNA
CM009191.2	12	6303562	6317649	ENSMZEG00005003547	-		protein_coding	small nuclear RNA activating complex polypeptide 4 [Source:NCBI gene%3BAcc:101472192]	ENSMZET00005004994	mRNA
CM009191.2	12	6303562	6317649	ENSMZEG00005003547	-		protein_coding	small nuclear RNA activating complex polypeptide 4 [Source:NCBI gene%3BAcc:101472192]	ENSMZET00005004994	mRNA
CM009191.2	12	6303562	6317649	ENSMZEG00005003547	-		protein_coding	small nuclear RNA activating complex polypeptide 4 [Source:NCBI gene%3BAcc:101472192]	ENSMZET00005004994	mRNA
CM009191.2	12	6304859	6317312	ENSMZEG00005003547	-		protein_coding	small nuclear RNA activating complex polypeptide 4 [Source:NCBI gene%3BAcc:101472192]	ENSMZET00005005023	mRNA
CM009191.2	12	6304859	6317312	ENSMZEG00005003547	-		protein_coding	small nuclear RNA activating complex polypeptide 4 [Source:NCBI gene%3BAcc:101472192]	ENSMZET00005005023	mRNA
CM009191.2	12	6304859	6317312	ENSMZEG00005003547	-		protein_coding	small nuclear RNA activating complex polypeptide 4 [Source:NCBI gene%3BAcc:101472192]	ENSMZET00005005023	mRNA
CM009191.2	12	6318967	6336891	ENSMZEG00005003751	-	pomt1-201	protein_coding	protein O-mannosyltransferase 1 [Source:NCBI gene%3BAcc:101469889]	ENSMZET00005005089	mRNA
CM009191.2	12	6318967	6336891	ENSMZEG00005003751	-	pomt1-201	protein_coding	protein O-mannosyltransferase 1 [Source:NCBI gene%3BAcc:101469889]	ENSMZET00005005089	mRNA
CM009191.2	12	6318967	6336891	ENSMZEG00005003751	-	pomt1-201	protein_coding	protein O-mannosyltransferase 1 [Source:NCBI gene%3BAcc:101469889]	ENSMZET00005005089	mRNA
CM009191.2	12	6338669	6390808	ENSMZEG00005003820	-	tnc-204	protein_coding	tenascin [Source:NCBI gene%3BAcc:101470175]	ENSMZET00005005206	mRNA
CM009191.2	12	6338669	6399151	ENSMZEG00005003820	-	tnc-201	protein_coding	tenascin [Source:NCBI gene%3BAcc:101470175]	ENSMZET00005005140	mRNA
CM009191.2	12	6338669	6399151	ENSMZEG00005003820	-	tnc-202	protein_coding	tenascin [Source:NCBI gene%3BAcc:101470175]	ENSMZET00005005161	mRNA
CM009191.2	12	6338669	6399151	ENSMZEG00005003820	-	tnc-203	protein_coding	tenascin [Source:NCBI gene%3BAcc:101470175]	ENSMZET00005005183	mRNA
CM009191.2	12	6338669	6390808	ENSMZEG00005003820	-	tnc-204	protein_coding	tenascin [Source:NCBI gene%3BAcc:101470175]	ENSMZET00005005206	mRNA
CM009191.2	12	6338669	6399151	ENSMZEG00005003820	-	tnc-201	protein_coding	tenascin [Source:NCBI gene%3BAcc:101470175]	ENSMZET00005005140	mRNA
CM009191.2	12	6338669	6399151	ENSMZEG00005003820	-	tnc-202	protein_coding	tenascin [Source:NCBI gene%3BAcc:101470175]	ENSMZET00005005161	mRNA
CM009191.2	12	6338669	6399151	ENSMZEG00005003820	-	tnc-203	protein_coding	tenascin [Source:NCBI gene%3BAcc:101470175]	ENSMZET00005005183	mRNA
CM009191.2	12	8603627	8948636	ENSMZEG00005005128	-	cacna1ba-201	protein_coding	voltage-dependent N-type calcium channel subunit alpha-1B [Source:NCBI gene%3BAcc:101486272]	ENSMZET00005007080	mRNA
CM009191.2	12	8603627	8948636	ENSMZEG00005005128	-	cacna1ba-201	protein_coding	voltage-dependent N-type calcium channel subunit alpha-1B [Source:NCBI gene%3BAcc:101486272]	ENSMZET00005007080	mRNA
CM009191.2	12	8603627	8948636	ENSMZEG00005005128	-	cacna1ba-201	protein_coding	voltage-dependent N-type calcium channel subunit alpha-1B [Source:NCBI gene%3BAcc:101486272]	ENSMZET00005007080	mRNA
CM009191.2	12	8603627	8948636	ENSMZEG00005005128	-	cacna1ba-201	protein_coding	voltage-dependent N-type calcium channel subunit alpha-1B [Source:NCBI gene%3BAcc:101486272]	ENSMZET00005007080	mRNA
CM009191.2	12	8603627	8948636	ENSMZEG00005005128	-	cacna1ba-201	protein_coding	voltage-dependent N-type calcium channel subunit alpha-1B [Source:NCBI gene%3BAcc:101486272]	ENSMZET00005007080	mRNA
CM009191.2	12	8603627	8948636	ENSMZEG00005005128	-	cacna1ba-201	protein_coding	voltage-dependent N-type calcium channel subunit alpha-1B [Source:NCBI gene%3BAcc:101486272]	ENSMZET00005007080	mRNA
CM009191.2	12	8603627	8948636	ENSMZEG00005005128	-	cacna1ba-201	protein_coding	voltage-dependent N-type calcium channel subunit alpha-1B [Source:NCBI gene%3BAcc:101486272]	ENSMZET00005007080	mRNA
CM009191.2	12	8603627	8948636	ENSMZEG00005005128	-	cacna1ba-201	protein_coding	voltage-dependent N-type calcium channel subunit alpha-1B [Source:NCBI gene%3BAcc:101486272]	ENSMZET00005007080	mRNA
CM009191.2	12	8603627	8948636	ENSMZEG00005005128	-	cacna1ba-201	protein_coding	voltage-dependent N-type calcium channel subunit alpha-1B [Source:NCBI gene%3BAcc:101486272]	ENSMZET00005007080	mRNA
CM009191.2	12	8603627	8948636	ENSMZEG00005005128	-	cacna1ba-201	protein_coding	voltage-dependent N-type calcium channel subunit alpha-1B [Source:NCBI gene%3BAcc:101486272]	ENSMZET00005007080	mRNA
CM009191.2	12	8603627	8948636	ENSMZEG00005005128	-	cacna1ba-201	protein_coding	voltage-dependent N-type calcium channel subunit alpha-1B [Source:NCBI gene%3BAcc:101486272]	ENSMZET00005007080	mRNA
CM009191.2	12	8603627	8948636	ENSMZEG00005005128	-	cacna1ba-201	protein_coding	voltage-dependent N-type calcium channel subunit alpha-1B [Source:NCBI gene%3BAcc:101486272]	ENSMZET00005007080	mRNA
CM009191.2	12	8603627	8948636	ENSMZEG00005005128	-	cacna1ba-201	protein_coding	voltage-dependent N-type calcium channel subunit alpha-1B [Source:NCBI gene%3BAcc:101486272]	ENSMZET00005007080	mRNA
CM009191.2	12	8603627	8948636	ENSMZEG00005005128	-	cacna1ba-201	protein_coding	voltage-dependent N-type calcium channel subunit alpha-1B [Source:NCBI gene%3BAcc:101486272]	ENSMZET00005007080	mRNA
CM009191.2	12	8603627	8948636	ENSMZEG00005005128	-	cacna1ba-201	protein_coding	voltage-dependent N-type calcium channel subunit alpha-1B [Source:NCBI gene%3BAcc:101486272]	ENSMZET00005007080	mRNA
CM009191.2	12	8973434	8997096	ENSMZEG00005005259	-		protein_coding		ENSMZET00005007156	mRNA
CM009191.2	12	8973434	8997096	ENSMZEG00005005259	-		protein_coding		ENSMZET00005007156	mRNA
CM009191.2	12	8973434	8997096	ENSMZEG00005005259	-		protein_coding		ENSMZET00005007156	mRNA
CM009191.2	12	8973434	8997096	ENSMZEG00005005259	-		protein_coding		ENSMZET00005007156	mRNA
CM009191.2	12	8973434	8997096	ENSMZEG00005005259	-		protein_coding		ENSMZET00005007156	mRNA
CM009191.2	12	8973434	8997096	ENSMZEG00005005259	-		protein_coding		ENSMZET00005007156	mRNA
CM009191.2	12	8973434	8997096	ENSMZEG00005005259	-		protein_coding		ENSMZET00005007156	mRNA
CM009191.2	12	8973434	8997096	ENSMZEG00005005259	-		protein_coding		ENSMZET00005007156	mRNA
CM009191.2	12	8973434	8997096	ENSMZEG00005005259	-		protein_coding		ENSMZET00005007156	mRNA
CM009191.2	12	8973434	8997096	ENSMZEG00005005259	-		protein_coding		ENSMZET00005007156	mRNA
CM009191.2	12	8973434	8997096	ENSMZEG00005005259	-		protein_coding		ENSMZET00005007156	mRNA
CM009191.2	12	8973434	8997096	ENSMZEG00005005259	-		protein_coding		ENSMZET00005007156	mRNA
CM009191.2	12	8973434	8997096	ENSMZEG00005005259	-		protein_coding		ENSMZET00005007156	mRNA
CM009191.2	12	8973434	8997096	ENSMZEG00005005259	-		protein_coding		ENSMZET00005007156	mRNA
CM009191.2	12	8973434	8997096	ENSMZEG00005005259	-		protein_coding		ENSMZET00005007156	mRNA
CM009191.2	12	8973434	8997096	ENSMZEG00005005259	-		protein_coding		ENSMZET00005007156	mRNA
CM009191.2	12	8973434	8997096	ENSMZEG00005005259	-		protein_coding		ENSMZET00005007156	mRNA
CM009191.2	12	8973434	8997096	ENSMZEG00005005259	-		protein_coding		ENSMZET00005007156	mRNA
CM009191.2	12	8973434	8997096	ENSMZEG00005005259	-		protein_coding		ENSMZET00005007156	mRNA
CM009191.2	12	9004401	9011230	ENSMZEG00005005288	-		protein_coding		ENSMZET00005007179	mRNA
CM009191.2	12	9004401	9011230	ENSMZEG00005005288	-		protein_coding		ENSMZET00005007179	mRNA
CM009191.2	12	9004401	9011230	ENSMZEG00005005288	-		protein_coding		ENSMZET00005007179	mRNA
CM009191.2	12	9004401	9011230	ENSMZEG00005005288	-		protein_coding		ENSMZET00005007179	mRNA
CM009191.2	12	9004401	9011230	ENSMZEG00005005288	-		protein_coding		ENSMZET00005007179	mRNA
CM009191.2	12	9004401	9011230	ENSMZEG00005005288	-		protein_coding		ENSMZET00005007179	mRNA
CM009191.2	12	9004401	9011230	ENSMZEG00005005288	-		protein_coding		ENSMZET00005007179	mRNA
CM009191.2	12	9004401	9011230	ENSMZEG00005005288	-		protein_coding		ENSMZET00005007179	mRNA
CM009191.2	12	9004401	9011230	ENSMZEG00005005288	-		protein_coding		ENSMZET00005007179	mRNA
CM009191.2	12	9004401	9011230	ENSMZEG00005005288	-		protein_coding		ENSMZET00005007179	mRNA
CM009191.2	12	9004401	9011230	ENSMZEG00005005288	-		protein_coding		ENSMZET00005007179	mRNA
CM009191.2	12	9004401	9011230	ENSMZEG00005005288	-		protein_coding		ENSMZET00005007179	mRNA
CM009191.2	12	9004401	9011230	ENSMZEG00005005288	-		protein_coding		ENSMZET00005007179	mRNA
CM009191.2	12	9004401	9011230	ENSMZEG00005005288	-		protein_coding		ENSMZET00005007179	mRNA
CM009191.2	12	9039192	9040139	ENSMZEG00005005301	-		protein_coding		ENSMZET00005007200	mRNA
CM009191.2	12	9039192	9040139	ENSMZEG00005005301	-		protein_coding		ENSMZET00005007200	mRNA
CM009191.2	12	9039192	9040139	ENSMZEG00005005301	-		protein_coding		ENSMZET00005007200	mRNA
CM009191.2	12	9039192	9040139	ENSMZEG00005005301	-		protein_coding		ENSMZET00005007200	mRNA
CM009191.2	12	9039192	9040139	ENSMZEG00005005301	-		protein_coding		ENSMZET00005007200	mRNA
CM009191.2	12	9039192	9040139	ENSMZEG00005005301	-		protein_coding		ENSMZET00005007200	mRNA
CM009191.2	12	9039192	9040139	ENSMZEG00005005301	-		protein_coding		ENSMZET00005007200	mRNA
CM009191.2	12	9039192	9040139	ENSMZEG00005005301	-		protein_coding		ENSMZET00005007200	mRNA
CM009191.2	12	9039192	9040139	ENSMZEG00005005301	-		protein_coding		ENSMZET00005007200	mRNA
CM009191.2	12	9039192	9040139	ENSMZEG00005005301	-		protein_coding		ENSMZET00005007200	mRNA
CM009191.2	12	9039192	9040139	ENSMZEG00005005301	-		protein_coding		ENSMZET00005007200	mRNA
CM009191.2	12	9039192	9040139	ENSMZEG00005005301	-		protein_coding		ENSMZET00005007200	mRNA
CM009191.2	12	9039192	9040139	ENSMZEG00005005301	-		protein_coding		ENSMZET00005007200	mRNA
CM009191.2	12	9039192	9040139	ENSMZEG00005005301	-		protein_coding		ENSMZET00005007200	mRNA
CM009191.2	12	9039192	9040139	ENSMZEG00005005301	-		protein_coding		ENSMZET00005007200	mRNA
CM009191.2	12	9039192	9040139	ENSMZEG00005005301	-		protein_coding		ENSMZET00005007200	mRNA
CM009191.2	12	9039192	9040139	ENSMZEG00005005301	-		protein_coding		ENSMZET00005007200	mRNA
CM009191.2	12	9064764	9080520	ENSMZEG00005005323	+	ggt5a-201	protein_coding	gamma-glutamyltransferase 5 [Source:NCBI gene%3BAcc:101486567]	ENSMZET00005007215	mRNA
CM009191.2	12	9064764	9080520	ENSMZEG00005005323	+	ggt5a-201	protein_coding	gamma-glutamyltransferase 5 [Source:NCBI gene%3BAcc:101486567]	ENSMZET00005007215	mRNA
CM009191.2	12	9064764	9080520	ENSMZEG00005005323	+	ggt5a-201	protein_coding	gamma-glutamyltransferase 5 [Source:NCBI gene%3BAcc:101486567]	ENSMZET00005007215	mRNA
CM009191.2	12	9064764	9080520	ENSMZEG00005005323	+	ggt5a-201	protein_coding	gamma-glutamyltransferase 5 [Source:NCBI gene%3BAcc:101486567]	ENSMZET00005007215	mRNA
CM009191.2	12	9064764	9080520	ENSMZEG00005005323	+	ggt5a-201	protein_coding	gamma-glutamyltransferase 5 [Source:NCBI gene%3BAcc:101486567]	ENSMZET00005007215	mRNA
CM009191.2	12	9064764	9080520	ENSMZEG00005005323	+	ggt5a-201	protein_coding	gamma-glutamyltransferase 5 [Source:NCBI gene%3BAcc:101486567]	ENSMZET00005007215	mRNA
CM009191.2	12	9064764	9080520	ENSMZEG00005005323	+	ggt5a-201	protein_coding	gamma-glutamyltransferase 5 [Source:NCBI gene%3BAcc:101486567]	ENSMZET00005007215	mRNA
CM009191.2	12	9064764	9080520	ENSMZEG00005005323	+	ggt5a-201	protein_coding	gamma-glutamyltransferase 5 [Source:NCBI gene%3BAcc:101486567]	ENSMZET00005007215	mRNA
CM009191.2	12	9064764	9080520	ENSMZEG00005005323	+	ggt5a-201	protein_coding	gamma-glutamyltransferase 5 [Source:NCBI gene%3BAcc:101486567]	ENSMZET00005007215	mRNA
CM009191.2	12	9064764	9080520	ENSMZEG00005005323	+	ggt5a-201	protein_coding	gamma-glutamyltransferase 5 [Source:NCBI gene%3BAcc:101486567]	ENSMZET00005007215	mRNA
CM009191.2	12	9064764	9080520	ENSMZEG00005005323	+	ggt5a-201	protein_coding	gamma-glutamyltransferase 5 [Source:NCBI gene%3BAcc:101486567]	ENSMZET00005007215	mRNA
CM009191.2	12	9064764	9080520	ENSMZEG00005005323	+	ggt5a-201	protein_coding	gamma-glutamyltransferase 5 [Source:NCBI gene%3BAcc:101486567]	ENSMZET00005007215	mRNA
CM009191.2	12	9070692	9072463	ENSMZEG00005005338	-		protein_coding		ENSMZET00005007252	mRNA
CM009191.2	12	9070692	9072463	ENSMZEG00005005338	-		protein_coding		ENSMZET00005007252	mRNA
CM009191.2	12	9070692	9072463	ENSMZEG00005005338	-		protein_coding		ENSMZET00005007252	mRNA
CM009191.2	12	9070692	9072463	ENSMZEG00005005338	-		protein_coding		ENSMZET00005007252	mRNA
CM009191.2	12	9070692	9072463	ENSMZEG00005005338	-		protein_coding		ENSMZET00005007252	mRNA
CM009191.2	12	9070692	9072463	ENSMZEG00005005338	-		protein_coding		ENSMZET00005007252	mRNA
CM009191.2	12	9070692	9072463	ENSMZEG00005005338	-		protein_coding		ENSMZET00005007252	mRNA
CM009191.2	12	9070692	9072463	ENSMZEG00005005338	-		protein_coding		ENSMZET00005007252	mRNA
CM009191.2	12	9070692	9072463	ENSMZEG00005005338	-		protein_coding		ENSMZET00005007252	mRNA
CM009191.2	12	9070692	9072463	ENSMZEG00005005338	-		protein_coding		ENSMZET00005007252	mRNA
CM009191.2	12	9081319	9097554	ENSMZEG00005005359	-	lrrc75ba-201	protein_coding	leucine-rich repeat-containing protein 75B [Source:NCBI gene%3BAcc:101486844]	ENSMZET00005007259	mRNA
CM009191.2	12	9081319	9097554	ENSMZEG00005005359	-	lrrc75ba-201	protein_coding	leucine-rich repeat-containing protein 75B [Source:NCBI gene%3BAcc:101486844]	ENSMZET00005007259	mRNA
CM009191.2	12	9081319	9097554	ENSMZEG00005005359	-	lrrc75ba-201	protein_coding	leucine-rich repeat-containing protein 75B [Source:NCBI gene%3BAcc:101486844]	ENSMZET00005007259	mRNA
CM009191.2	12	9081319	9097554	ENSMZEG00005005359	-	lrrc75ba-201	protein_coding	leucine-rich repeat-containing protein 75B [Source:NCBI gene%3BAcc:101486844]	ENSMZET00005007259	mRNA
CM009191.2	12	9081319	9097554	ENSMZEG00005005359	-	lrrc75ba-201	protein_coding	leucine-rich repeat-containing protein 75B [Source:NCBI gene%3BAcc:101486844]	ENSMZET00005007259	mRNA
CM009191.2	12	9081319	9097554	ENSMZEG00005005359	-	lrrc75ba-201	protein_coding	leucine-rich repeat-containing protein 75B [Source:NCBI gene%3BAcc:101486844]	ENSMZET00005007259	mRNA
CM009191.2	12	9081319	9097554	ENSMZEG00005005359	-	lrrc75ba-201	protein_coding	leucine-rich repeat-containing protein 75B [Source:NCBI gene%3BAcc:101486844]	ENSMZET00005007259	mRNA
CM009191.2	12	9081319	9097554	ENSMZEG00005005359	-	lrrc75ba-201	protein_coding	leucine-rich repeat-containing protein 75B [Source:NCBI gene%3BAcc:101486844]	ENSMZET00005007259	mRNA
CM009191.2	12	9081319	9097554	ENSMZEG00005005359	-	lrrc75ba-201	protein_coding	leucine-rich repeat-containing protein 75B [Source:NCBI gene%3BAcc:101486844]	ENSMZET00005007259	mRNA
CM009191.2	12	9081319	9097554	ENSMZEG00005005359	-	lrrc75ba-201	protein_coding	leucine-rich repeat-containing protein 75B [Source:NCBI gene%3BAcc:101486844]	ENSMZET00005007259	mRNA
CM009191.2	12	9102097	9110214	ENSMZEG00005005369	+	si:dkey-222h21.12-201	protein_coding	gamma-glutamyltransferase 1 [Source:NCBI gene%3BAcc:101487134]	ENSMZET00005007287	mRNA
CM009191.2	12	9102097	9110214	ENSMZEG00005005369	+	si:dkey-222h21.12-201	protein_coding	gamma-glutamyltransferase 1 [Source:NCBI gene%3BAcc:101487134]	ENSMZET00005007287	mRNA
CM009191.2	12	9102097	9110214	ENSMZEG00005005369	+	si:dkey-222h21.12-201	protein_coding	gamma-glutamyltransferase 1 [Source:NCBI gene%3BAcc:101487134]	ENSMZET00005007287	mRNA
CM009191.2	12	9102097	9110214	ENSMZEG00005005369	+	si:dkey-222h21.12-201	protein_coding	gamma-glutamyltransferase 1 [Source:NCBI gene%3BAcc:101487134]	ENSMZET00005007287	mRNA
CM009191.2	12	9102097	9110214	ENSMZEG00005005369	+	si:dkey-222h21.12-201	protein_coding	gamma-glutamyltransferase 1 [Source:NCBI gene%3BAcc:101487134]	ENSMZET00005007287	mRNA
CM009191.2	12	9102097	9110214	ENSMZEG00005005369	+	si:dkey-222h21.12-201	protein_coding	gamma-glutamyltransferase 1 [Source:NCBI gene%3BAcc:101487134]	ENSMZET00005007287	mRNA
CM009191.2	12	9102097	9110214	ENSMZEG00005005369	+	si:dkey-222h21.12-201	protein_coding	gamma-glutamyltransferase 1 [Source:NCBI gene%3BAcc:101487134]	ENSMZET00005007287	mRNA
CM009191.2	12	9102097	9110214	ENSMZEG00005005369	+	si:dkey-222h21.12-201	protein_coding	gamma-glutamyltransferase 1 [Source:NCBI gene%3BAcc:101487134]	ENSMZET00005007287	mRNA
CM009191.2	12	9102097	9110214	ENSMZEG00005005369	+	si:dkey-222h21.12-201	protein_coding	gamma-glutamyltransferase 1 [Source:NCBI gene%3BAcc:101487134]	ENSMZET00005007287	mRNA
CM009191.2	12	9102097	9110214	ENSMZEG00005005369	+	si:dkey-222h21.12-201	protein_coding	gamma-glutamyltransferase 1 [Source:NCBI gene%3BAcc:101487134]	ENSMZET00005007287	mRNA
CM009191.2	12	9114559	9124920	ENSMZEG00005005399	-	anapc5-201	protein_coding	anaphase promoting complex subunit 5 [Source:NCBI gene%3BAcc:101487425]	ENSMZET00005007344	mRNA
CM009191.2	12	9114559	9124920	ENSMZEG00005005399	-	anapc5-201	protein_coding	anaphase promoting complex subunit 5 [Source:NCBI gene%3BAcc:101487425]	ENSMZET00005007344	mRNA
CM009191.2	12	9114559	9124920	ENSMZEG00005005399	-	anapc5-201	protein_coding	anaphase promoting complex subunit 5 [Source:NCBI gene%3BAcc:101487425]	ENSMZET00005007344	mRNA
CM009191.2	12	9114559	9124920	ENSMZEG00005005399	-	anapc5-201	protein_coding	anaphase promoting complex subunit 5 [Source:NCBI gene%3BAcc:101487425]	ENSMZET00005007344	mRNA
CM009191.2	12	9114559	9124920	ENSMZEG00005005399	-	anapc5-201	protein_coding	anaphase promoting complex subunit 5 [Source:NCBI gene%3BAcc:101487425]	ENSMZET00005007344	mRNA
CM009191.2	12	9114559	9124920	ENSMZEG00005005399	-	anapc5-201	protein_coding	anaphase promoting complex subunit 5 [Source:NCBI gene%3BAcc:101487425]	ENSMZET00005007344	mRNA
CM009191.2	12	9114559	9124920	ENSMZEG00005005399	-	anapc5-201	protein_coding	anaphase promoting complex subunit 5 [Source:NCBI gene%3BAcc:101487425]	ENSMZET00005007344	mRNA
CM009191.2	12	9114559	9124920	ENSMZEG00005005399	-	anapc5-201	protein_coding	anaphase promoting complex subunit 5 [Source:NCBI gene%3BAcc:101487425]	ENSMZET00005007344	mRNA
CM009191.2	12	9114559	9124920	ENSMZEG00005005399	-	anapc5-201	protein_coding	anaphase promoting complex subunit 5 [Source:NCBI gene%3BAcc:101487425]	ENSMZET00005007344	mRNA
CM009191.2	12	9114850	9124360	ENSMZEG00005005399	-	anapc5-202	protein_coding	anaphase promoting complex subunit 5 [Source:NCBI gene%3BAcc:101487425]	ENSMZET00005007363	mRNA
CM009191.2	12	9114850	9124360	ENSMZEG00005005399	-	anapc5-202	protein_coding	anaphase promoting complex subunit 5 [Source:NCBI gene%3BAcc:101487425]	ENSMZET00005007363	mRNA
CM009191.2	12	9114850	9124360	ENSMZEG00005005399	-	anapc5-202	protein_coding	anaphase promoting complex subunit 5 [Source:NCBI gene%3BAcc:101487425]	ENSMZET00005007363	mRNA
CM009191.2	12	9114850	9124360	ENSMZEG00005005399	-	anapc5-202	protein_coding	anaphase promoting complex subunit 5 [Source:NCBI gene%3BAcc:101487425]	ENSMZET00005007363	mRNA
CM009191.2	12	9114850	9124360	ENSMZEG00005005399	-	anapc5-202	protein_coding	anaphase promoting complex subunit 5 [Source:NCBI gene%3BAcc:101487425]	ENSMZET00005007363	mRNA
CM009191.2	12	9114850	9124360	ENSMZEG00005005399	-	anapc5-202	protein_coding	anaphase promoting complex subunit 5 [Source:NCBI gene%3BAcc:101487425]	ENSMZET00005007363	mRNA
CM009191.2	12	9114850	9124360	ENSMZEG00005005399	-	anapc5-202	protein_coding	anaphase promoting complex subunit 5 [Source:NCBI gene%3BAcc:101487425]	ENSMZET00005007363	mRNA
CM009191.2	12	9114850	9124360	ENSMZEG00005005399	-	anapc5-202	protein_coding	anaphase promoting complex subunit 5 [Source:NCBI gene%3BAcc:101487425]	ENSMZET00005007363	mRNA
CM009191.2	12	9114850	9124360	ENSMZEG00005005399	-	anapc5-202	protein_coding	anaphase promoting complex subunit 5 [Source:NCBI gene%3BAcc:101487425]	ENSMZET00005007363	mRNA
CM009191.2	12	9586387	9653311	ENSMZEG00005007801	-	ncor2-202	protein_coding	nuclear receptor corepressor 2 [Source:NCBI gene%3BAcc:101470674]	ENSMZET00005011155	mRNA
CM009191.2	12	9586387	9656841	ENSMZEG00005007801	-	ncor2-201	protein_coding	nuclear receptor corepressor 2 [Source:NCBI gene%3BAcc:101470674]	ENSMZET00005011134	mRNA
CM009191.2	12	9706060	9731722	ENSMZEG00005008146	-	ep400-201	protein_coding	E1A binding protein p400 [Source:NCBI gene%3BAcc:101471334]	ENSMZET00005011325	mRNA
CM009191.2	12	9734155	9749243	ENSMZEG00005008247	-	ulk1a-201	protein_coding	serine/threonine-protein kinase ULK1 [Source:NCBI gene%3BAcc:101471730]	ENSMZET00005011349	mRNA
CM009191.2	12	9734155	9749243	ENSMZEG00005008247	-	ulk1a-201	protein_coding	serine/threonine-protein kinase ULK1 [Source:NCBI gene%3BAcc:101471730]	ENSMZET00005011349	mRNA
CM009191.2	12	9749564	9790530	ENSMZEG00005008275	-	adgrd1-201	protein_coding	adhesion G protein-coupled receptor D1 [Source:NCBI gene%3BAcc:101472397]	ENSMZET00005011407	mRNA
CM009191.2	12	9749564	9790530	ENSMZEG00005008275	-	adgrd1-202	protein_coding	adhesion G protein-coupled receptor D1 [Source:NCBI gene%3BAcc:101472397]	ENSMZET00005011424	mRNA
CM009191.2	12	9749564	9790530	ENSMZEG00005008275	-	adgrd1-201	protein_coding	adhesion G protein-coupled receptor D1 [Source:NCBI gene%3BAcc:101472397]	ENSMZET00005011407	mRNA
CM009191.2	12	9749564	9790530	ENSMZEG00005008275	-	adgrd1-202	protein_coding	adhesion G protein-coupled receptor D1 [Source:NCBI gene%3BAcc:101472397]	ENSMZET00005011424	mRNA
CM009191.2	12	9791706	9799656	ENSMZEG00005008338	+	stx2b-201	protein_coding	syntaxin-2 [Source:NCBI gene%3BAcc:101473294]	ENSMZET00005011488	mRNA
CM009191.2	12	9791706	9799656	ENSMZEG00005008338	+	stx2b-202	protein_coding	syntaxin-2 [Source:NCBI gene%3BAcc:101473294]	ENSMZET00005011496	mRNA
CM009191.2	12	9803327	9910448	ENSMZEG00005008410	+	rimbp2-205	protein_coding	RIMS binding protein 2 [Source:NCBI gene%3BAcc:101474455]	ENSMZET00005011752	mRNA
CM009191.2	12	9803327	9915013	ENSMZEG00005008410	+	rimbp2-201	protein_coding	RIMS binding protein 2 [Source:NCBI gene%3BAcc:101474455]	ENSMZET00005011668	mRNA
CM009191.2	12	9803327	9915013	ENSMZEG00005008410	+	rimbp2-202	protein_coding	RIMS binding protein 2 [Source:NCBI gene%3BAcc:101474455]	ENSMZET00005011686	mRNA
CM009191.2	12	9803327	9915013	ENSMZEG00005008410	+	rimbp2-203	protein_coding	RIMS binding protein 2 [Source:NCBI gene%3BAcc:101474455]	ENSMZET00005011715	mRNA
CM009191.2	12	9803327	9915013	ENSMZEG00005008410	+	rimbp2-204	protein_coding	RIMS binding protein 2 [Source:NCBI gene%3BAcc:101474455]	ENSMZET00005011731	mRNA
CM009191.2	12	15876397	15883709	ENSMZEG00005014602	+	hapln1a-201	protein_coding	hyaluronan and proteoglycan link protein 1 [Source:NCBI gene%3BAcc:101475311]	ENSMZET00005020074	mRNA
CM009191.2	12	15876397	15883709	ENSMZEG00005014602	+	hapln1a-201	protein_coding	hyaluronan and proteoglycan link protein 1 [Source:NCBI gene%3BAcc:101475311]	ENSMZET00005020074	mRNA
CM009191.2	12	15885462	15911498	ENSMZEG00005014607	-		protein_coding	versican [Source:NCBI gene%3BAcc:101475507]	ENSMZET00005020082	mRNA
CM009191.2	12	15885462	15911498	ENSMZEG00005014607	-		protein_coding	versican [Source:NCBI gene%3BAcc:101475507]	ENSMZET00005020082	mRNA
CM009191.2	12	15913715	15920788	ENSMZEG00005014615	-	vcana-201	protein_coding	versican a [Source:ZFIN%3BAcc:ZDB-GENE-011023-1]	ENSMZET00005020091	mRNA
CM009191.2	12	15913715	15920788	ENSMZEG00005014615	-	vcana-201	protein_coding	versican a [Source:ZFIN%3BAcc:ZDB-GENE-011023-1]	ENSMZET00005020091	mRNA
CM009191.2	12	15938929	15958737	ENSMZEG00005014624	-		protein_coding	X-ray repair cross complementing 4 [Source:NCBI gene%3BAcc:101475616]	ENSMZET00005020109	mRNA
CM009191.2	12	15938929	15958737	ENSMZEG00005014624	-		protein_coding	X-ray repair cross complementing 4 [Source:NCBI gene%3BAcc:101475616]	ENSMZET00005020109	mRNA
CM009191.2	12	15944276	15958719	ENSMZEG00005014624	-		protein_coding	X-ray repair cross complementing 4 [Source:NCBI gene%3BAcc:101475616]	ENSMZET00005020120	mRNA
CM009191.2	12	15944276	15958719	ENSMZEG00005014624	-		protein_coding	X-ray repair cross complementing 4 [Source:NCBI gene%3BAcc:101475616]	ENSMZET00005020120	mRNA
CM009191.2	12	21370275	21401576	ENSMZEG00005006421	-	fancc-202	protein_coding	FA complementation group C [Source:NCBI gene%3BAcc:101483934]	ENSMZET00005008775	mRNA
CM009191.2	12	21370275	21403537	ENSMZEG00005006421	-	fancc-201	protein_coding	FA complementation group C [Source:NCBI gene%3BAcc:101483934]	ENSMZET00005008755	mRNA
CM009191.2	12	21370275	21401576	ENSMZEG00005006421	-	fancc-202	protein_coding	FA complementation group C [Source:NCBI gene%3BAcc:101483934]	ENSMZET00005008775	mRNA
CM009191.2	12	21370275	21403537	ENSMZEG00005006421	-	fancc-201	protein_coding	FA complementation group C [Source:NCBI gene%3BAcc:101483934]	ENSMZET00005008755	mRNA
CM009191.2	12	21418349	21468783	ENSMZEG00005006458	-	ptch1-201	protein_coding	patched 1 [Source:NCBI gene%3BAcc:101469910]	ENSMZET00005008872	mRNA
CM009191.2	12	21418349	21468783	ENSMZEG00005006458	-	ptch1-201	protein_coding	patched 1 [Source:NCBI gene%3BAcc:101469910]	ENSMZET00005008872	mRNA
CM009191.2	12	21421166	21468385	ENSMZEG00005006458	-	ptch1-202	protein_coding	patched 1 [Source:NCBI gene%3BAcc:101469910]	ENSMZET00005008909	mRNA
CM009191.2	12	21421166	21468385	ENSMZEG00005006458	-	ptch1-202	protein_coding	patched 1 [Source:NCBI gene%3BAcc:101469910]	ENSMZET00005008909	mRNA
CM009191.2	12	30651022	30664387	ENSMZEG00005020322	+	fgf5-201	protein_coding	fibroblast growth factor 5 [Source:NCBI gene%3BAcc:101479827]	ENSMZET00005028116	mRNA
CM009191.2	12	30671096	30749623	ENSMZEG00005020333	+	cfap299-201	protein_coding	cilia and flagella associated protein 299 [Source:NCBI gene%3BAcc:105940411]	ENSMZET00005028129	mRNA
CM009192.2	13	3662421	3667386	ENSMZEG00005027255	+		protein_coding		ENSMZET00005037803	mRNA
CM009192.2	13	3662421	3667386	ENSMZEG00005027255	+		protein_coding		ENSMZET00005037803	mRNA
CM009192.2	13	8384187	8498750	ENSMZEG00005027348	+	kcnq5a-201	protein_coding	potassium voltage-gated channel subfamily KQT member 5 [Source:NCBI gene%3BAcc:101486129]	ENSMZET00005037957	mRNA
CM009192.2	13	8501795	8520236	ENSMZEG00005027349	+	ddx43-201	protein_coding	DEAD-box helicase 43 [Source:NCBI gene%3BAcc:101469744]	ENSMZET00005037958	mRNA
CM009192.2	13	8517356	8523879	ENSMZEG00005027350	-	cgas-201	protein_coding	cyclic GMP-AMP synthase [Source:NCBI gene%3BAcc:101485826]	ENSMZET00005037959	mRNA
CM009192.2	13	8524111	8527720	ENSMZEG00005027351	-	EEF1A1-201	protein_coding	elongation factor 1-alpha 1 [Source:NCBI gene%3BAcc:101485550]	ENSMZET00005037960	mRNA
CM009192.2	13	8531955	8540122	ENSMZEG00005027352	-	slc17a5-201	protein_coding	solute carrier family 17 member 5 [Source:NCBI gene%3BAcc:101485285]	ENSMZET00005037961	mRNA
CM009192.2	13	15871685	15900528	ENSMZEG00005027657	+	sema4ga-201	protein_coding	semaphorin-4G [Source:NCBI gene%3BAcc:101475744]	ENSMZET00005038418	mRNA
CM009192.2	13	15923946	15968700	ENSMZEG00005027659	+	lzts2a-201	protein_coding	leucine zipper putative tumor suppressor 2 homolog [Source:NCBI gene%3BAcc:101476430]	ENSMZET00005038419	mRNA
CM009192.2	13	15947172	15968700	ENSMZEG00005027659	+	lzts2a-202	protein_coding	leucine zipper putative tumor suppressor 2 homolog [Source:NCBI gene%3BAcc:101476430]	ENSMZET00005038420	mRNA
CM009192.2	13	18452975	18457821	ENSMZEG00005004888	+		protein_coding		ENSMZET00005006589	mRNA
CM009192.2	13	18452975	18457821	ENSMZEG00005004888	+		protein_coding		ENSMZET00005006589	mRNA
CM009192.2	13	18452975	18457821	ENSMZEG00005004888	+		protein_coding		ENSMZET00005006589	mRNA
CM009192.2	13	18452975	18457821	ENSMZEG00005004888	+		protein_coding		ENSMZET00005006589	mRNA
CM009192.2	13	18452975	18457821	ENSMZEG00005004888	+		protein_coding		ENSMZET00005006589	mRNA
CM009192.2	13	18461049	18470789	ENSMZEG00005004894	-	hmgcll1-201	protein_coding	3-hydroxymethyl-3-methylglutaryl-CoA lyase like 1 [Source:NCBI gene%3BAcc:101474869]	ENSMZET00005006614	mRNA
CM009192.2	13	18461049	18470789	ENSMZEG00005004894	-	hmgcll1-201	protein_coding	3-hydroxymethyl-3-methylglutaryl-CoA lyase like 1 [Source:NCBI gene%3BAcc:101474869]	ENSMZET00005006614	mRNA
CM009192.2	13	18461049	18470789	ENSMZEG00005004894	-	hmgcll1-201	protein_coding	3-hydroxymethyl-3-methylglutaryl-CoA lyase like 1 [Source:NCBI gene%3BAcc:101474869]	ENSMZET00005006614	mRNA
CM009192.2	13	18461049	18470789	ENSMZEG00005004894	-	hmgcll1-201	protein_coding	3-hydroxymethyl-3-methylglutaryl-CoA lyase like 1 [Source:NCBI gene%3BAcc:101474869]	ENSMZET00005006614	mRNA
CM009192.2	13	18461049	18470789	ENSMZEG00005004894	-	hmgcll1-201	protein_coding	3-hydroxymethyl-3-methylglutaryl-CoA lyase like 1 [Source:NCBI gene%3BAcc:101474869]	ENSMZET00005006614	mRNA
CM009192.2	13	18461049	18470789	ENSMZEG00005004894	-	hmgcll1-201	protein_coding	3-hydroxymethyl-3-methylglutaryl-CoA lyase like 1 [Source:NCBI gene%3BAcc:101474869]	ENSMZET00005006614	mRNA
CM009192.2	13	18461049	18470789	ENSMZEG00005004894	-	hmgcll1-201	protein_coding	3-hydroxymethyl-3-methylglutaryl-CoA lyase like 1 [Source:NCBI gene%3BAcc:101474869]	ENSMZET00005006614	mRNA
CM009192.2	13	18461049	18470789	ENSMZEG00005004894	-	hmgcll1-201	protein_coding	3-hydroxymethyl-3-methylglutaryl-CoA lyase like 1 [Source:NCBI gene%3BAcc:101474869]	ENSMZET00005006614	mRNA
CM009192.2	13	18461049	18470789	ENSMZEG00005004894	-	hmgcll1-201	protein_coding	3-hydroxymethyl-3-methylglutaryl-CoA lyase like 1 [Source:NCBI gene%3BAcc:101474869]	ENSMZET00005006614	mRNA
CM009192.2	13	18461049	18470789	ENSMZEG00005004894	-	hmgcll1-201	protein_coding	3-hydroxymethyl-3-methylglutaryl-CoA lyase like 1 [Source:NCBI gene%3BAcc:101474869]	ENSMZET00005006614	mRNA
CM009192.2	13	18482771	18496267	ENSMZEG00005004912	-	bmp5-201	protein_coding	bone morphogenetic protein 5 [Source:NCBI gene%3BAcc:101475162]	ENSMZET00005006631	mRNA
CM009192.2	13	18482771	18496267	ENSMZEG00005004912	-	bmp5-201	protein_coding	bone morphogenetic protein 5 [Source:NCBI gene%3BAcc:101475162]	ENSMZET00005006631	mRNA
CM009192.2	13	18482771	18496267	ENSMZEG00005004912	-	bmp5-201	protein_coding	bone morphogenetic protein 5 [Source:NCBI gene%3BAcc:101475162]	ENSMZET00005006631	mRNA
CM009192.2	13	18482771	18496267	ENSMZEG00005004912	-	bmp5-201	protein_coding	bone morphogenetic protein 5 [Source:NCBI gene%3BAcc:101475162]	ENSMZET00005006631	mRNA
CM009192.2	13	18482771	18496267	ENSMZEG00005004912	-	bmp5-201	protein_coding	bone morphogenetic protein 5 [Source:NCBI gene%3BAcc:101475162]	ENSMZET00005006631	mRNA
CM009192.2	13	18482771	18496267	ENSMZEG00005004912	-	bmp5-201	protein_coding	bone morphogenetic protein 5 [Source:NCBI gene%3BAcc:101475162]	ENSMZET00005006631	mRNA
CM009192.2	13	18482771	18496267	ENSMZEG00005004912	-	bmp5-201	protein_coding	bone morphogenetic protein 5 [Source:NCBI gene%3BAcc:101475162]	ENSMZET00005006631	mRNA
CM009192.2	13	18482771	18496267	ENSMZEG00005004912	-	bmp5-201	protein_coding	bone morphogenetic protein 5 [Source:NCBI gene%3BAcc:101475162]	ENSMZET00005006631	mRNA
CM009192.2	13	18482771	18496267	ENSMZEG00005004912	-	bmp5-201	protein_coding	bone morphogenetic protein 5 [Source:NCBI gene%3BAcc:101475162]	ENSMZET00005006631	mRNA
CM009192.2	13	18482771	18496267	ENSMZEG00005004912	-	bmp5-201	protein_coding	bone morphogenetic protein 5 [Source:NCBI gene%3BAcc:101475162]	ENSMZET00005006631	mRNA
CM009192.2	13	18497192	18521885	ENSMZEG00005004930	-	COL21A1-202	protein_coding	collagen type XXI alpha 1 chain [Source:HGNC Symbol%3BAcc:HGNC:17025]	ENSMZET00005006695	mRNA
CM009192.2	13	18497192	18523047	ENSMZEG00005004930	-	COL21A1-201	protein_coding	collagen type XXI alpha 1 chain [Source:HGNC Symbol%3BAcc:HGNC:17025]	ENSMZET00005006661	mRNA
CM009192.2	13	18497192	18521885	ENSMZEG00005004930	-	COL21A1-202	protein_coding	collagen type XXI alpha 1 chain [Source:HGNC Symbol%3BAcc:HGNC:17025]	ENSMZET00005006695	mRNA
CM009192.2	13	18497192	18523047	ENSMZEG00005004930	-	COL21A1-201	protein_coding	collagen type XXI alpha 1 chain [Source:HGNC Symbol%3BAcc:HGNC:17025]	ENSMZET00005006661	mRNA
CM009192.2	13	18497192	18521885	ENSMZEG00005004930	-	COL21A1-202	protein_coding	collagen type XXI alpha 1 chain [Source:HGNC Symbol%3BAcc:HGNC:17025]	ENSMZET00005006695	mRNA
CM009192.2	13	18497192	18523047	ENSMZEG00005004930	-	COL21A1-201	protein_coding	collagen type XXI alpha 1 chain [Source:HGNC Symbol%3BAcc:HGNC:17025]	ENSMZET00005006661	mRNA
CM009192.2	13	18497192	18521885	ENSMZEG00005004930	-	COL21A1-202	protein_coding	collagen type XXI alpha 1 chain [Source:HGNC Symbol%3BAcc:HGNC:17025]	ENSMZET00005006695	mRNA
CM009192.2	13	18497192	18523047	ENSMZEG00005004930	-	COL21A1-201	protein_coding	collagen type XXI alpha 1 chain [Source:HGNC Symbol%3BAcc:HGNC:17025]	ENSMZET00005006661	mRNA
CM009192.2	13	18497192	18521885	ENSMZEG00005004930	-	COL21A1-202	protein_coding	collagen type XXI alpha 1 chain [Source:HGNC Symbol%3BAcc:HGNC:17025]	ENSMZET00005006695	mRNA
CM009192.2	13	18497192	18523047	ENSMZEG00005004930	-	COL21A1-201	protein_coding	collagen type XXI alpha 1 chain [Source:HGNC Symbol%3BAcc:HGNC:17025]	ENSMZET00005006661	mRNA
CM009192.2	13	18497192	18521885	ENSMZEG00005004930	-	COL21A1-202	protein_coding	collagen type XXI alpha 1 chain [Source:HGNC Symbol%3BAcc:HGNC:17025]	ENSMZET00005006695	mRNA
CM009192.2	13	18497192	18523047	ENSMZEG00005004930	-	COL21A1-201	protein_coding	collagen type XXI alpha 1 chain [Source:HGNC Symbol%3BAcc:HGNC:17025]	ENSMZET00005006661	mRNA
CM009192.2	13	18497192	18521885	ENSMZEG00005004930	-	COL21A1-202	protein_coding	collagen type XXI alpha 1 chain [Source:HGNC Symbol%3BAcc:HGNC:17025]	ENSMZET00005006695	mRNA
CM009192.2	13	18497192	18523047	ENSMZEG00005004930	-	COL21A1-201	protein_coding	collagen type XXI alpha 1 chain [Source:HGNC Symbol%3BAcc:HGNC:17025]	ENSMZET00005006661	mRNA
CM009192.2	13	18497192	18521885	ENSMZEG00005004930	-	COL21A1-202	protein_coding	collagen type XXI alpha 1 chain [Source:HGNC Symbol%3BAcc:HGNC:17025]	ENSMZET00005006695	mRNA
CM009192.2	13	18497192	18523047	ENSMZEG00005004930	-	COL21A1-201	protein_coding	collagen type XXI alpha 1 chain [Source:HGNC Symbol%3BAcc:HGNC:17025]	ENSMZET00005006661	mRNA
CM009192.2	13	18497192	18521885	ENSMZEG00005004930	-	COL21A1-202	protein_coding	collagen type XXI alpha 1 chain [Source:HGNC Symbol%3BAcc:HGNC:17025]	ENSMZET00005006695	mRNA
CM009192.2	13	18497192	18523047	ENSMZEG00005004930	-	COL21A1-201	protein_coding	collagen type XXI alpha 1 chain [Source:HGNC Symbol%3BAcc:HGNC:17025]	ENSMZET00005006661	mRNA
CM009192.2	13	18497192	18521885	ENSMZEG00005004930	-	COL21A1-202	protein_coding	collagen type XXI alpha 1 chain [Source:HGNC Symbol%3BAcc:HGNC:17025]	ENSMZET00005006695	mRNA
CM009192.2	13	18497192	18523047	ENSMZEG00005004930	-	COL21A1-201	protein_coding	collagen type XXI alpha 1 chain [Source:HGNC Symbol%3BAcc:HGNC:17025]	ENSMZET00005006661	mRNA
CM009192.2	13	18524645	18545056	ENSMZEG00005004991	-	zmp:0000000760-201	protein_coding	zmp:0000000760 [Source:ZFIN%3BAcc:ZDB-GENE-130530-763]	ENSMZET00005006849	mRNA
CM009192.2	13	18524645	18545056	ENSMZEG00005004991	-	zmp:0000000760-201	protein_coding	zmp:0000000760 [Source:ZFIN%3BAcc:ZDB-GENE-130530-763]	ENSMZET00005006849	mRNA
CM009192.2	13	18524645	18545056	ENSMZEG00005004991	-	zmp:0000000760-201	protein_coding	zmp:0000000760 [Source:ZFIN%3BAcc:ZDB-GENE-130530-763]	ENSMZET00005006849	mRNA
CM009192.2	13	18524645	18545056	ENSMZEG00005004991	-	zmp:0000000760-201	protein_coding	zmp:0000000760 [Source:ZFIN%3BAcc:ZDB-GENE-130530-763]	ENSMZET00005006849	mRNA
CM009192.2	13	18524645	18545056	ENSMZEG00005004991	-	zmp:0000000760-201	protein_coding	zmp:0000000760 [Source:ZFIN%3BAcc:ZDB-GENE-130530-763]	ENSMZET00005006849	mRNA
CM009192.2	13	18524645	18545056	ENSMZEG00005004991	-	zmp:0000000760-201	protein_coding	zmp:0000000760 [Source:ZFIN%3BAcc:ZDB-GENE-130530-763]	ENSMZET00005006849	mRNA
CM009192.2	13	18524645	18545056	ENSMZEG00005004991	-	zmp:0000000760-201	protein_coding	zmp:0000000760 [Source:ZFIN%3BAcc:ZDB-GENE-130530-763]	ENSMZET00005006849	mRNA
CM009192.2	13	18524645	18545056	ENSMZEG00005004991	-	zmp:0000000760-201	protein_coding	zmp:0000000760 [Source:ZFIN%3BAcc:ZDB-GENE-130530-763]	ENSMZET00005006849	mRNA
CM009192.2	13	18524645	18545056	ENSMZEG00005004991	-	zmp:0000000760-201	protein_coding	zmp:0000000760 [Source:ZFIN%3BAcc:ZDB-GENE-130530-763]	ENSMZET00005006849	mRNA
CM009192.2	13	18524645	18545056	ENSMZEG00005004991	-	zmp:0000000760-201	protein_coding	zmp:0000000760 [Source:ZFIN%3BAcc:ZDB-GENE-130530-763]	ENSMZET00005006849	mRNA
CM009192.2	13	18529545	18545056	ENSMZEG00005004991	-	zmp:0000000760-202	protein_coding	zmp:0000000760 [Source:ZFIN%3BAcc:ZDB-GENE-130530-763]	ENSMZET00005006884	mRNA
CM009192.2	13	18529545	18545056	ENSMZEG00005004991	-	zmp:0000000760-202	protein_coding	zmp:0000000760 [Source:ZFIN%3BAcc:ZDB-GENE-130530-763]	ENSMZET00005006884	mRNA
CM009192.2	13	18529545	18545056	ENSMZEG00005004991	-	zmp:0000000760-202	protein_coding	zmp:0000000760 [Source:ZFIN%3BAcc:ZDB-GENE-130530-763]	ENSMZET00005006884	mRNA
CM009192.2	13	18529545	18545056	ENSMZEG00005004991	-	zmp:0000000760-202	protein_coding	zmp:0000000760 [Source:ZFIN%3BAcc:ZDB-GENE-130530-763]	ENSMZET00005006884	mRNA
CM009192.2	13	18529545	18545056	ENSMZEG00005004991	-	zmp:0000000760-202	protein_coding	zmp:0000000760 [Source:ZFIN%3BAcc:ZDB-GENE-130530-763]	ENSMZET00005006884	mRNA
CM009192.2	13	18529545	18545056	ENSMZEG00005004991	-	zmp:0000000760-202	protein_coding	zmp:0000000760 [Source:ZFIN%3BAcc:ZDB-GENE-130530-763]	ENSMZET00005006884	mRNA
CM009192.2	13	18529545	18545056	ENSMZEG00005004991	-	zmp:0000000760-202	protein_coding	zmp:0000000760 [Source:ZFIN%3BAcc:ZDB-GENE-130530-763]	ENSMZET00005006884	mRNA
CM009192.2	13	18529545	18545056	ENSMZEG00005004991	-	zmp:0000000760-202	protein_coding	zmp:0000000760 [Source:ZFIN%3BAcc:ZDB-GENE-130530-763]	ENSMZET00005006884	mRNA
CM009192.2	13	18529545	18545056	ENSMZEG00005004991	-	zmp:0000000760-202	protein_coding	zmp:0000000760 [Source:ZFIN%3BAcc:ZDB-GENE-130530-763]	ENSMZET00005006884	mRNA
CM009192.2	13	18529545	18545056	ENSMZEG00005004991	-	zmp:0000000760-202	protein_coding	zmp:0000000760 [Source:ZFIN%3BAcc:ZDB-GENE-130530-763]	ENSMZET00005006884	mRNA
CM009192.2	13	18547245	18585712	ENSMZEG00005005104	-	DST-201	protein_coding	dystonin [Source:HGNC Symbol%3BAcc:HGNC:1090]	ENSMZET00005007138	mRNA
CM009192.2	13	18547245	18585712	ENSMZEG00005005104	-	DST-201	protein_coding	dystonin [Source:HGNC Symbol%3BAcc:HGNC:1090]	ENSMZET00005007138	mRNA
CM009192.2	13	18547245	18585712	ENSMZEG00005005104	-	DST-201	protein_coding	dystonin [Source:HGNC Symbol%3BAcc:HGNC:1090]	ENSMZET00005007138	mRNA
CM009192.2	13	18547245	18585712	ENSMZEG00005005104	-	DST-201	protein_coding	dystonin [Source:HGNC Symbol%3BAcc:HGNC:1090]	ENSMZET00005007138	mRNA
CM009192.2	13	18547245	18585712	ENSMZEG00005005104	-	DST-201	protein_coding	dystonin [Source:HGNC Symbol%3BAcc:HGNC:1090]	ENSMZET00005007138	mRNA
CM009192.2	13	18547245	18585712	ENSMZEG00005005104	-	DST-201	protein_coding	dystonin [Source:HGNC Symbol%3BAcc:HGNC:1090]	ENSMZET00005007138	mRNA
CM009192.2	13	18547245	18585712	ENSMZEG00005005104	-	DST-201	protein_coding	dystonin [Source:HGNC Symbol%3BAcc:HGNC:1090]	ENSMZET00005007138	mRNA
CM009192.2	13	18547245	18585712	ENSMZEG00005005104	-	DST-201	protein_coding	dystonin [Source:HGNC Symbol%3BAcc:HGNC:1090]	ENSMZET00005007138	mRNA
CM009192.2	13	18547245	18585712	ENSMZEG00005005104	-	DST-201	protein_coding	dystonin [Source:HGNC Symbol%3BAcc:HGNC:1090]	ENSMZET00005007138	mRNA
CM009192.2	13	18547245	18585712	ENSMZEG00005005104	-	DST-201	protein_coding	dystonin [Source:HGNC Symbol%3BAcc:HGNC:1090]	ENSMZET00005007138	mRNA
CM009192.2	13	31627813	31628727	ENSMZEG00005018845	-		protein_coding		ENSMZET00005026063	mRNA
CM009192.2	13	31627813	31628727	ENSMZEG00005018845	-		protein_coding		ENSMZET00005026063	mRNA
CM009193.2	14	1601518	1601576	ENSMZEG00005019452	-		miRNA		ENSMZET00005026919	miRNA
CM009193.2	14	1603382	1603448	ENSMZEG00005019454	+		miRNA		ENSMZET00005026925	miRNA
CM009193.2	14	1608791	1608852	ENSMZEG00005000057	+		miRNA	microRNA 125b-1 [Source:HGNC Symbol%3BAcc:HGNC:31506]	ENSMZET00005000062	miRNA
CM009193.2	14	5601301	5658571	ENSMZEG00005004453	-	usp2a-202	protein_coding	ubiquitin carboxyl-terminal hydrolase 2 [Source:NCBI gene%3BAcc:101474574]	ENSMZET00005006011	mRNA
CM009193.2	14	5601301	5659984	ENSMZEG00005004453	-	usp2a-201	protein_coding	ubiquitin carboxyl-terminal hydrolase 2 [Source:NCBI gene%3BAcc:101474574]	ENSMZET00005005999	mRNA
CM009193.2	14	5669470	5683308	ENSMZEG00005004478	-		protein_coding		ENSMZET00005006049	mRNA
CM009193.2	14	18113096	18147637	ENSMZEG00005015617	-	CBL-201	protein_coding	Cbl proto-oncogene [Source:NCBI gene%3BAcc:101465135]	ENSMZET00005021501	mRNA
CM009193.2	14	18149407	18152273	ENSMZEG00005015631	+	ccdc153-201	protein_coding	coiled-coil domain containing 153 [Source:NCBI gene%3BAcc:792470]	ENSMZET00005021528	mRNA
CM009193.2	14	18159384	18298213	ENSMZEG00005015657	-	grik4-201	protein_coding	glutamate ionotropic receptor kainate type subunit 4 [Source:NCBI gene%3BAcc:101466301]	ENSMZET00005021566	mRNA
CM009193.2	14	22467004	22475632	ENSMZEG00005001815	-		protein_coding	extracellular calcium-sensing receptor-like [Source:NCBI gene%3BAcc:101487801]	ENSMZET00005002415	mRNA
CM009193.2	14	22488379	22491408	ENSMZEG00005001847	+	olfcg6-201	protein_coding	olfactory receptor C family%2C g6 [Source:ZFIN%3BAcc:ZDB-GENE-081029-9]	ENSMZET00005002436	mRNA
CM009193.2	14	22504697	22508135	ENSMZEG00005001864	+	olfch1-201	protein_coding	vomeronasal type-2 receptor 1-like [Source:NCBI gene%3BAcc:101471150]	ENSMZET00005002458	mRNA
CM009193.2	14	22508588	22511775	ENSMZEG00005001876	+	olfcj1-201	protein_coding	extracellular calcium-sensing receptor-like [Source:NCBI gene%3BAcc:105940758]	ENSMZET00005002478	mRNA
CM009193.2	14	22513954	22517814	ENSMZEG00005001893	+		protein_coding	extracellular calcium-sensing receptor-like [Source:NCBI gene%3BAcc:101470876]	ENSMZET00005002501	mRNA
CM009193.2	14	22522808	22530856	ENSMZEG00005001912	+		protein_coding	extracellular calcium-sensing receptor-like [Source:NCBI gene%3BAcc:112435907]	ENSMZET00005002528	mRNA
CM009193.2	14	22535863	22539098	ENSMZEG00005001935	+		protein_coding		ENSMZET00005002551	mRNA
CM009193.2	14	22548670	22564769	ENSMZEG00005001950	+		protein_coding		ENSMZET00005002576	mRNA
CM009193.2	14	24349277	24363452	ENSMZEG00005005228	+	arhgap32a-201	protein_coding	rho GTPase-activating protein 32 [Source:NCBI gene%3BAcc:101484892]	ENSMZET00005007135	mRNA
CM009193.2	14	24379264	24550318	ENSMZEG00005005287	-	cadm1b-201	protein_coding	cell adhesion molecule 1 [Source:NCBI gene%3BAcc:101470234]	ENSMZET00005007191	mRNA
CM009193.2	14	24379264	24550318	ENSMZEG00005005287	-	cadm1b-202	protein_coding	cell adhesion molecule 1 [Source:NCBI gene%3BAcc:101470234]	ENSMZET00005007199	mRNA
CM009193.2	14	24382983	24433622	ENSMZEG00005005287	-	cadm1b-203	protein_coding	cell adhesion molecule 1 [Source:NCBI gene%3BAcc:101470234]	ENSMZET00005007223	mRNA
CM009193.2	14	36976836	36978744	ENSMZEG00005000785	-		protein_coding	olfactory receptor 52K1-like [Source:NCBI gene%3BAcc:101479096]	ENSMZET00005001112	mRNA
CM009193.2	14	36991553	36992441	ENSMZEG00005000899	-		protein_coding	olfactory receptor 52K1-like [Source:NCBI gene%3BAcc:101478539]	ENSMZET00005001138	mRNA
CM009193.2	14	37009026	37009955	ENSMZEG00005000917	+		protein_coding	olfactory receptor 2A14-like [Source:NCBI gene%3BAcc:101478264]	ENSMZET00005001159	mRNA
CM009193.2	14	37017973	37018899	ENSMZEG00005000934	-		protein_coding	olfactory receptor 142-like [Source:NCBI gene%3BAcc:101477991]	ENSMZET00005001167	mRNA
CM009193.2	14	37046789	37047718	ENSMZEG00005000940	+		protein_coding	olfactory receptor 142-like [Source:NCBI gene%3BAcc:106674628]	ENSMZET00005001171	mRNA
CM009193.2	14	37056136	37242656	ENSMZEG00005000957	+		protein_coding		ENSMZET00005001208	mRNA
CM009194.2	15	2817737	2820716	ENSMZEG00005010384	+	irak1bp1-201	protein_coding	interleukin 1 receptor associated kinase 1 binding protein 1 [Source:NCBI gene%3BAcc:101479288]	ENSMZET00005014254	mRNA
CM009194.2	15	2818663	2823360	ENSMZEG00005010393	-	si:dkey-261l7.2-201	protein_coding	uncharacterized LOC101478820 [Source:NCBI gene%3BAcc:101478820]	ENSMZET00005014260	mRNA
CM009194.2	15	2823522	2868048	ENSMZEG00005010407	-	phip-201	protein_coding	pleckstrin homology domain interacting protein [Source:NCBI gene%3BAcc:101478543]	ENSMZET00005014281	mRNA
CM009194.2	15	6118839	6236390	ENSMZEG00005013269	+	nkain2-201	protein_coding	sodium/potassium transporting ATPase interacting 2 [Source:NCBI gene%3BAcc:101480047]	ENSMZET00005018203	mRNA
CM009194.2	15	6131856	6236390	ENSMZEG00005013269	+	nkain2-202	protein_coding	sodium/potassium transporting ATPase interacting 2 [Source:NCBI gene%3BAcc:101480047]	ENSMZET00005018211	mRNA
CM009194.2	15	6185546	6227882	ENSMZEG00005013269	+	nkain2-203	protein_coding	sodium/potassium transporting ATPase interacting 2 [Source:NCBI gene%3BAcc:101480047]	ENSMZET00005018221	mRNA
CM009194.2	15	8807056	8819645	ENSMZEG00005016356	-	TGFB3-201	protein_coding	transforming growth factor beta-3 [Source:NCBI gene%3BAcc:101467951]	ENSMZET00005022537	mRNA
CM009194.2	15	8846499	8847580	ENSMZEG00005016362	+		protein_coding		ENSMZET00005022546	mRNA
CM009194.2	15	17328890	17352429	ENSMZEG00005005170	+	dtnba-201	protein_coding	dystrobrevin beta [Source:NCBI gene%3BAcc:101473609]	ENSMZET00005007055	mRNA
CM009194.2	15	17328890	17352429	ENSMZEG00005005170	+	dtnba-201	protein_coding	dystrobrevin beta [Source:NCBI gene%3BAcc:101473609]	ENSMZET00005007055	mRNA
CM009194.2	15	17366680	17459711	ENSMZEG00005005225	+	dnmt3aa-201	protein_coding	DNA (cytosine-5)-methyltransferase 3A [Source:NCBI gene%3BAcc:101476133]	ENSMZET00005007132	mRNA
CM009194.2	15	17366680	17459711	ENSMZEG00005005225	+	dnmt3aa-201	protein_coding	DNA (cytosine-5)-methyltransferase 3A [Source:NCBI gene%3BAcc:101476133]	ENSMZET00005007132	mRNA
CM009194.2	15	20442353	20449175	ENSMZEG00005012950	+		protein_coding		ENSMZET00005017777	mRNA
CM009194.2	15	20485997	20547973	ENSMZEG00005012960	+	hivep2a-201	protein_coding	HIVEP zinc finger 2 [Source:NCBI gene%3BAcc:101481513]	ENSMZET00005017790	mRNA
CM009194.2	15	26283896	26298054	ENSMZEG00005015874	-	frk-201	protein_coding	fyn related Src family tyrosine kinase [Source:NCBI gene%3BAcc:101477138]	ENSMZET00005021856	mRNA
CM009194.2	15	29673841	29693530	ENSMZEG00005017425	-	alpi.1-201	protein_coding	intestinal-type alkaline phosphatase 1 [Source:NCBI gene%3BAcc:101464348]	ENSMZET00005024039	mRNA
CM009194.2	15	29710124	29714768	ENSMZEG00005017431	+		protein_coding	SREK1 interacting protein 1 [Source:NCBI gene%3BAcc:101464065]	ENSMZET00005024043	mRNA
CM009194.2	15	29710124	29714768	ENSMZEG00005017431	+		protein_coding	SREK1 interacting protein 1 [Source:NCBI gene%3BAcc:101464065]	ENSMZET00005024043	mRNA
CM009194.2	15	29710124	29714768	ENSMZEG00005017431	+		protein_coding	SREK1 interacting protein 1 [Source:NCBI gene%3BAcc:101464065]	ENSMZET00005024043	mRNA
CM009194.2	15	29824573	29827987	ENSMZEG00005017433	+	nppc-201	protein_coding	natriuretic peptide C [Source:NCBI gene%3BAcc:101463760]	ENSMZET00005024051	mRNA
CM009194.2	15	30602870	30605203	ENSMZEG00005017529	-	hykk.1-201	protein_coding	hydroxylysine kinase [Source:NCBI gene%3BAcc:101485107]	ENSMZET00005024188	mRNA
CM009194.2	15	30602870	30605203	ENSMZEG00005017529	-	hykk.1-201	protein_coding	hydroxylysine kinase [Source:NCBI gene%3BAcc:101485107]	ENSMZET00005024188	mRNA
CM009194.2	15	30602870	30605203	ENSMZEG00005017529	-	hykk.1-201	protein_coding	hydroxylysine kinase [Source:NCBI gene%3BAcc:101485107]	ENSMZET00005024188	mRNA
CM009194.2	15	30642402	30650985	ENSMZEG00005017535	+	nmur1a-201	protein_coding	neuromedin U receptor 1 [Source:NCBI gene%3BAcc:101476471]	ENSMZET00005024204	mRNA
CM009194.2	15	30642402	30650985	ENSMZEG00005017535	+	nmur1a-201	protein_coding	neuromedin U receptor 1 [Source:NCBI gene%3BAcc:101476471]	ENSMZET00005024204	mRNA
CM009194.2	15	30642823	30646049	ENSMZEG00005017535	+	nmur1a-202	protein_coding	neuromedin U receptor 1 [Source:NCBI gene%3BAcc:101476471]	ENSMZET00005024211	mRNA
CM009194.2	15	30642823	30646049	ENSMZEG00005017535	+	nmur1a-202	protein_coding	neuromedin U receptor 1 [Source:NCBI gene%3BAcc:101476471]	ENSMZET00005024211	mRNA
CM009194.2	15	31784967	31965036	ENSMZEG00005017924	-	negr1-201	protein_coding	neuronal growth regulator 1 [Source:NCBI gene%3BAcc:101469869]	ENSMZET00005024736	mRNA
CM009194.2	15	31784967	31965036	ENSMZEG00005017924	-	negr1-201	protein_coding	neuronal growth regulator 1 [Source:NCBI gene%3BAcc:101469869]	ENSMZET00005024736	mRNA
CM009194.2	15	31784967	31965036	ENSMZEG00005017924	-	negr1-201	protein_coding	neuronal growth regulator 1 [Source:NCBI gene%3BAcc:101469869]	ENSMZET00005024736	mRNA
CM009194.2	15	31953875	31957182	ENSMZEG00005017927	+		protein_coding		ENSMZET00005024742	mRNA
CM009195.2	16	3733095	3747364	ENSMZEG00005019115	+		protein_coding		ENSMZET00005026440	mRNA
CM009195.2	16	3753859	3777040	ENSMZEG00005019130	+		protein_coding	interleukin-1 receptor-like 1 [Source:NCBI gene%3BAcc:101469549]	ENSMZET00005026456	mRNA
CM009195.2	16	3804238	3810920	ENSMZEG00005019137	+		protein_coding	probable ribonuclease ZC3H12C [Source:NCBI gene%3BAcc:101468963]	ENSMZET00005026470	mRNA
CM009195.2	16	3806262	3808915	ENSMZEG00005019137	+		protein_coding	probable ribonuclease ZC3H12C [Source:NCBI gene%3BAcc:101468963]	ENSMZET00005026472	mRNA
CM009195.2	16	3806737	3810920	ENSMZEG00005019137	+		protein_coding	probable ribonuclease ZC3H12C [Source:NCBI gene%3BAcc:101468963]	ENSMZET00005026478	mRNA
CM009195.2	16	3817258	3832990	ENSMZEG00005019148	-		protein_coding	radixin [Source:NCBI gene%3BAcc:101469272]	ENSMZET00005026493	mRNA
CM009195.2	16	3817258	3864775	ENSMZEG00005019148	-		protein_coding	radixin [Source:NCBI gene%3BAcc:101469272]	ENSMZET00005026486	mRNA
CM009195.2	16	19963360	19971008	ENSMZEG00005008302	+	GALNT5-201	protein_coding	polypeptide N-acetylgalactosaminyltransferase 5 [Source:NCBI gene%3BAcc:101474982]	ENSMZET00005011838	mRNA
CM009195.2	16	19964081	19968590	ENSMZEG00005008302	+	GALNT5-204	protein_coding	polypeptide N-acetylgalactosaminyltransferase 5 [Source:NCBI gene%3BAcc:101474982]	ENSMZET00005011927	mRNA
CM009195.2	16	19964081	19970264	ENSMZEG00005008302	+	GALNT5-203	protein_coding	polypeptide N-acetylgalactosaminyltransferase 5 [Source:NCBI gene%3BAcc:101474982]	ENSMZET00005011901	mRNA
CM009195.2	16	19964081	19972313	ENSMZEG00005008302	+	GALNT5-202	protein_coding	polypeptide N-acetylgalactosaminyltransferase 5 [Source:NCBI gene%3BAcc:101474982]	ENSMZET00005011878	mRNA
CM009195.2	16	19973257	19976739	ENSMZEG00005008668	-	cytip-201	protein_coding	cytohesin 1 interacting protein [Source:NCBI gene%3BAcc:101474499]	ENSMZET00005011959	mRNA
CM009195.2	16	19979243	19994296	ENSMZEG00005008690	-	ACVR1C-201	protein_coding	activin A receptor type 1C [Source:NCBI gene%3BAcc:101474023]	ENSMZET00005011992	mRNA
CM009195.2	16	19995909	20023910	ENSMZEG00005008721	-		protein_coding	activin A receptor type 1 [Source:NCBI gene%3BAcc:101472561]	ENSMZET00005012048	mRNA
CM009195.2	16	19995909	20023910	ENSMZEG00005008721	-		protein_coding	activin A receptor type 1 [Source:NCBI gene%3BAcc:101472561]	ENSMZET00005012059	mRNA
CM009195.2	16	19998542	20010850	ENSMZEG00005008721	-		protein_coding	activin A receptor type 1 [Source:NCBI gene%3BAcc:101472561]	ENSMZET00005012078	mRNA
CM009195.2	16	20026063	20031152	ENSMZEG00005008772	+		protein_coding	uncharacterized protein C7orf57 homolog [Source:NCBI gene%3BAcc:101471579]	ENSMZET00005012097	mRNA
CM009195.2	16	20026063	20031152	ENSMZEG00005008772	+		protein_coding	uncharacterized protein C7orf57 homolog [Source:NCBI gene%3BAcc:101471579]	ENSMZET00005012105	mRNA
CM009195.2	16	20031161	20034385	ENSMZEG00005008793	+	upp2-201	protein_coding	uridine phosphorylase 2 [Source:NCBI gene%3BAcc:101472253]	ENSMZET00005012123	mRNA
CM009195.2	16	20034214	20052781	ENSMZEG00005008806	-		protein_coding		ENSMZET00005012152	mRNA
CM009195.2	16	29673911	29723033	ENSMZEG00005014796	+		protein_coding	tissue factor pathway inhibitor [Source:NCBI gene%3BAcc:101471591]	ENSMZET00005020337	mRNA
CM009195.2	16	29724466	29754095	ENSMZEG00005014807	+	calcrla-201	protein_coding	calcitonin receptor like receptor [Source:NCBI gene%3BAcc:101471889]	ENSMZET00005020370	mRNA
CM009196.2	17	874758	876758	ENSMZEG00005006970	-		protein_coding		ENSMZET00005009533	mRNA
CM009196.2	17	1056031	1074245	ENSMZEG00005007189	+	slc26a3.2-201	protein_coding	solute carrier family 26 member 3 [Source:NCBI gene%3BAcc:101479541]	ENSMZET00005009999	mRNA
CM009196.2	17	1056400	1074166	ENSMZEG00005007189	+	slc26a3.2-203	protein_coding	solute carrier family 26 member 3 [Source:NCBI gene%3BAcc:101479541]	ENSMZET00005010057	mRNA
CM009196.2	17	1084404	1094512	ENSMZEG00005007358	-	cbll1-201	protein_coding	Cbl proto-oncogene like 1 [Source:NCBI gene%3BAcc:101480688]	ENSMZET00005010081	mRNA
CM009196.2	17	1086265	1094537	ENSMZEG00005007358	-	cbll1-202	protein_coding	Cbl proto-oncogene like 1 [Source:NCBI gene%3BAcc:101480688]	ENSMZET00005010088	mRNA
CM009196.2	17	1101174	1117706	ENSMZEG00005007382	+	ppp6r2a-201	protein_coding	serine/threonine-protein phosphatase 6 regulatory subunit 2 [Source:NCBI gene%3BAcc:101480002]	ENSMZET00005010104	mRNA
CM009196.2	17	1123525	1174181	ENSMZEG00005007421	-	sbf1-201	protein_coding	SET binding factor 1 [Source:NCBI gene%3BAcc:101480973]	ENSMZET00005010213	mRNA
CM009196.2	17	2004718	2007640	ENSMZEG00005007759	+		protein_coding		ENSMZET00005010645	mRNA
CM009196.2	17	2036537	2037766	ENSMZEG00005007764	-	phax-201	protein_coding	phosphorylated adaptor for RNA export [Source:NCBI gene%3BAcc:101472344]	ENSMZET00005010653	mRNA
CM009196.2	17	2036537	2037766	ENSMZEG00005007764	-	phax-201	protein_coding	phosphorylated adaptor for RNA export [Source:NCBI gene%3BAcc:101472344]	ENSMZET00005010653	mRNA
CM009196.2	17	2036537	2037766	ENSMZEG00005007764	-	phax-201	protein_coding	phosphorylated adaptor for RNA export [Source:NCBI gene%3BAcc:101472344]	ENSMZET00005010653	mRNA
CM009196.2	17	2038336	2051251	ENSMZEG00005007770	+	pmpcb-201	protein_coding	peptidase%2C mitochondrial processing beta subunit [Source:NCBI gene%3BAcc:101472648]	ENSMZET00005010661	mRNA
CM009196.2	17	2038336	2051251	ENSMZEG00005007770	+	pmpcb-201	protein_coding	peptidase%2C mitochondrial processing beta subunit [Source:NCBI gene%3BAcc:101472648]	ENSMZET00005010661	mRNA
CM009196.2	17	2038336	2051251	ENSMZEG00005007770	+	pmpcb-201	protein_coding	peptidase%2C mitochondrial processing beta subunit [Source:NCBI gene%3BAcc:101472648]	ENSMZET00005010661	mRNA
CM009196.2	17	2046946	2054213	ENSMZEG00005007779	-	dnajc2-201	protein_coding	dnaJ homolog subfamily C member 2-like [Source:NCBI gene%3BAcc:112430087]	ENSMZET00005010679	mRNA
CM009196.2	17	2046946	2054213	ENSMZEG00005007779	-	dnajc2-201	protein_coding	dnaJ homolog subfamily C member 2-like [Source:NCBI gene%3BAcc:112430087]	ENSMZET00005010679	mRNA
CM009196.2	17	2046946	2054213	ENSMZEG00005007779	-	dnajc2-201	protein_coding	dnaJ homolog subfamily C member 2-like [Source:NCBI gene%3BAcc:112430087]	ENSMZET00005010679	mRNA
CM009196.2	17	2055975	2060011	ENSMZEG00005007787	+	psmc2-201	protein_coding	26S proteasome regulatory subunit 7 [Source:NCBI gene%3BAcc:101473243]	ENSMZET00005010699	mRNA
CM009196.2	17	2055975	2060011	ENSMZEG00005007787	+	psmc2-201	protein_coding	26S proteasome regulatory subunit 7 [Source:NCBI gene%3BAcc:101473243]	ENSMZET00005010699	mRNA
CM009196.2	17	2057178	2072822	ENSMZEG00005007803	-	slc26a5-201	protein_coding	prestin-like [Source:NCBI gene%3BAcc:112436345]	ENSMZET00005010709	mRNA
CM009196.2	17	2057178	2072822	ENSMZEG00005007803	-	slc26a5-201	protein_coding	prestin-like [Source:NCBI gene%3BAcc:112436345]	ENSMZET00005010709	mRNA
CM009196.2	17	3250277	3281348	ENSMZEG00005008568	+	zdhhc17-201	protein_coding	zinc finger DHHC-type containing 17 [Source:NCBI gene%3BAcc:101482318]	ENSMZET00005011854	mRNA
CM009196.2	17	3261086	3281348	ENSMZEG00005008568	+	zdhhc17-202	protein_coding	zinc finger DHHC-type containing 17 [Source:NCBI gene%3BAcc:101482318]	ENSMZET00005011887	mRNA
CM009196.2	17	3280982	3295421	ENSMZEG00005008640	-	csrp2-201	protein_coding	cysteine and glycine rich protein 2 [Source:NCBI gene%3BAcc:101482811]	ENSMZET00005011906	mRNA
CM009196.2	17	3301218	3311007	ENSMZEG00005008655	-	e2f7-201	protein_coding	E2F transcription factor 7 [Source:NCBI gene%3BAcc:101483371]	ENSMZET00005011932	mRNA
CM009196.2	17	3338509	3340624	ENSMZEG00005008685	-		protein_coding	fish-egg lectin-like [Source:NCBI gene%3BAcc:112430080]	ENSMZET00005013896	mRNA
CM009196.2	17	3338509	3340821	ENSMZEG00005008685	-		protein_coding	fish-egg lectin-like [Source:NCBI gene%3BAcc:112430080]	ENSMZET00005013124	mRNA
CM009196.2	17	3338509	3343240	ENSMZEG00005008685	-		protein_coding	fish-egg lectin-like [Source:NCBI gene%3BAcc:112430080]	ENSMZET00005012053	mRNA
CM009196.2	17	3356663	3357846	ENSMZEG00005010109	+		protein_coding		ENSMZET00005013904	mRNA
CM009196.2	17	6611189	6625869	ENSMZEG00005015709	-	ttc14-201	protein_coding	tetratricopeptide repeat domain 14 [Source:NCBI gene%3BAcc:101479928]	ENSMZET00005021608	mRNA
CM009196.2	17	6611189	6625869	ENSMZEG00005015709	-	ttc14-201	protein_coding	tetratricopeptide repeat domain 14 [Source:NCBI gene%3BAcc:101479928]	ENSMZET00005021608	mRNA
CM009196.2	17	10631880	10674117	ENSMZEG00005017341	-		protein_coding	1-phosphatidylinositol 4%2C5-bisphosphate phosphodiesterase gamma-1 [Source:NCBI gene%3BAcc:101473405]	ENSMZET00005023925	mRNA
CM009196.2	17	10635660	10677253	ENSMZEG00005017341	-		protein_coding	1-phosphatidylinositol 4%2C5-bisphosphate phosphodiesterase gamma-1 [Source:NCBI gene%3BAcc:101473405]	ENSMZET00005023935	mRNA
CM009196.2	17	10677891	10686101	ENSMZEG00005017359	-	naprt-201	protein_coding	nicotinate phosphoribosyltransferase [Source:NCBI gene%3BAcc:101473688]	ENSMZET00005023939	mRNA
CM009196.2	17	10688441	10692789	ENSMZEG00005017362	-	C8orf82-201	protein_coding	linkage group 17 C8orf82 homolog [Source:NCBI gene%3BAcc:101473110]	ENSMZET00005023943	mRNA
CM009196.2	17	14597804	14606137	ENSMZEG00005019055	+	nots-201	protein_coding	cathepsin E-A-like [Source:NCBI gene%3BAcc:101475107]	ENSMZET00005026384	mRNA
CM009196.2	17	14602045	14606137	ENSMZEG00005019055	+	nots-202	protein_coding	cathepsin E-A-like [Source:NCBI gene%3BAcc:101475107]	ENSMZET00005026395	mRNA
CM009196.2	17	14602045	14606137	ENSMZEG00005019055	+	nots-203	protein_coding	cathepsin E-A-like [Source:NCBI gene%3BAcc:101475107]	ENSMZET00005026399	mRNA
CM009196.2	17	14612208	14620491	ENSMZEG00005019085	-	BEST3-201	protein_coding	bestrophin 3 [Source:HGNC Symbol%3BAcc:HGNC:17105]	ENSMZET00005026410	mRNA
CM009196.2	17	14637317	14641900	ENSMZEG00005019094	+		protein_coding		ENSMZET00005026414	mRNA
CM009196.2	17	14644048	14649012	ENSMZEG00005019099	+	si:ch211-156b7.4-201	protein_coding	si:ch211-156b7.4 [Source:ZFIN%3BAcc:ZDB-GENE-141212-376]	ENSMZET00005026421	mRNA
CM009196.2	17	14667131	14714127	ENSMZEG00005019110	+	shank3b-201	protein_coding	SH3 and multiple ankyrin repeat domains protein 3 [Source:NCBI gene%3BAcc:101473766]	ENSMZET00005026452	mRNA
CM009196.2	17	26799736	26802023	ENSMZEG00005010673	-		protein_coding		ENSMZET00005014636	mRNA
CM009196.2	17	26799736	26802023	ENSMZEG00005010673	-		protein_coding		ENSMZET00005014636	mRNA
CM009196.2	17	26889954	27209232	ENSMZEG00005010691	-	grm8a-202	protein_coding	glutamate metabotropic receptor 8 [Source:NCBI gene%3BAcc:101467017]	ENSMZET00005014685	mRNA
CM009196.2	17	26889954	27210183	ENSMZEG00005010691	-	grm8a-201	protein_coding	glutamate metabotropic receptor 8 [Source:NCBI gene%3BAcc:101467017]	ENSMZET00005014673	mRNA
CM009196.2	17	27854990	27868907	ENSMZEG00005010984	-	cntn1b-201	protein_coding	contactin 1 [Source:NCBI gene%3BAcc:101480807]	ENSMZET00005015089	mRNA
CM009196.2	17	27854990	27868907	ENSMZEG00005010984	-	cntn1b-201	protein_coding	contactin 1 [Source:NCBI gene%3BAcc:101480807]	ENSMZET00005015089	mRNA
CM009196.2	17	27854990	27868907	ENSMZEG00005010984	-	cntn1b-201	protein_coding	contactin 1 [Source:NCBI gene%3BAcc:101480807]	ENSMZET00005015089	mRNA
CM009196.2	17	27871377	27899157	ENSMZEG00005011047	-	nrcama-205	protein_coding	neuronal cell adhesion molecule [Source:NCBI gene%3BAcc:101478796]	ENSMZET00005015357	mRNA
CM009196.2	17	27871377	27935868	ENSMZEG00005011047	-	nrcama-201	protein_coding	neuronal cell adhesion molecule [Source:NCBI gene%3BAcc:101478796]	ENSMZET00005015273	mRNA
CM009196.2	17	27871377	27935868	ENSMZEG00005011047	-	nrcama-202	protein_coding	neuronal cell adhesion molecule [Source:NCBI gene%3BAcc:101478796]	ENSMZET00005015298	mRNA
CM009196.2	17	27871377	27935868	ENSMZEG00005011047	-	nrcama-203	protein_coding	neuronal cell adhesion molecule [Source:NCBI gene%3BAcc:101478796]	ENSMZET00005015324	mRNA
CM009196.2	17	27871377	27935868	ENSMZEG00005011047	-	nrcama-204	protein_coding	neuronal cell adhesion molecule [Source:NCBI gene%3BAcc:101478796]	ENSMZET00005015340	mRNA
CM009196.2	17	27871377	27899157	ENSMZEG00005011047	-	nrcama-205	protein_coding	neuronal cell adhesion molecule [Source:NCBI gene%3BAcc:101478796]	ENSMZET00005015357	mRNA
CM009196.2	17	27871377	27935868	ENSMZEG00005011047	-	nrcama-201	protein_coding	neuronal cell adhesion molecule [Source:NCBI gene%3BAcc:101478796]	ENSMZET00005015273	mRNA
CM009196.2	17	27871377	27935868	ENSMZEG00005011047	-	nrcama-202	protein_coding	neuronal cell adhesion molecule [Source:NCBI gene%3BAcc:101478796]	ENSMZET00005015298	mRNA
CM009196.2	17	27871377	27935868	ENSMZEG00005011047	-	nrcama-203	protein_coding	neuronal cell adhesion molecule [Source:NCBI gene%3BAcc:101478796]	ENSMZET00005015324	mRNA
CM009196.2	17	27871377	27935868	ENSMZEG00005011047	-	nrcama-204	protein_coding	neuronal cell adhesion molecule [Source:NCBI gene%3BAcc:101478796]	ENSMZET00005015340	mRNA
CM009196.2	17	27871377	27899157	ENSMZEG00005011047	-	nrcama-205	protein_coding	neuronal cell adhesion molecule [Source:NCBI gene%3BAcc:101478796]	ENSMZET00005015357	mRNA
CM009196.2	17	27871377	27935868	ENSMZEG00005011047	-	nrcama-201	protein_coding	neuronal cell adhesion molecule [Source:NCBI gene%3BAcc:101478796]	ENSMZET00005015273	mRNA
CM009196.2	17	27871377	27935868	ENSMZEG00005011047	-	nrcama-202	protein_coding	neuronal cell adhesion molecule [Source:NCBI gene%3BAcc:101478796]	ENSMZET00005015298	mRNA
CM009196.2	17	27871377	27935868	ENSMZEG00005011047	-	nrcama-203	protein_coding	neuronal cell adhesion molecule [Source:NCBI gene%3BAcc:101478796]	ENSMZET00005015324	mRNA
CM009196.2	17	27871377	27935868	ENSMZEG00005011047	-	nrcama-204	protein_coding	neuronal cell adhesion molecule [Source:NCBI gene%3BAcc:101478796]	ENSMZET00005015340	mRNA
CM009196.2	17	35297593	35306788	ENSMZEG00005019189	+	hspa14-201	protein_coding	heat shock protein family A (Hsp70) member 14 [Source:NCBI gene%3BAcc:101486498]	ENSMZET00005026546	mRNA
CM009196.2	17	35297646	35306566	ENSMZEG00005019189	+	hspa14-202	protein_coding	heat shock protein family A (Hsp70) member 14 [Source:NCBI gene%3BAcc:101486498]	ENSMZET00005026558	mRNA
CM009196.2	17	35310897	35313693	ENSMZEG00005019201	-	prl2-201	protein_coding	prolactin [Source:NCBI gene%3BAcc:101486003]	ENSMZET00005026565	mRNA
CM009196.2	17	35320982	35345785	ENSMZEG00005019204	-	rint1-201	protein_coding	RAD50 interactor 1 [Source:NCBI gene%3BAcc:101486777]	ENSMZET00005026574	mRNA
[truncated: 178 more rows]

## Sheet: ST6. Lip QTLs Henning et al.
Supplementary Table 6. The inferred linkage group for hypertrophied lips from Henning et al. 2017, genetic position, LG from Mzeb genome (M_zebra_UMD2a), and the sequence used to build the linkage map.
[truncated: 36 more rows]

[truncated: 2 more sheets: ST7. Taxon designations Dstats, ST8. TWISST clade designations]
